# Supplementary material for: 4-(Dec­yloxy)phenyl 2-oxo-7-trifluoro­methyl-2H-chromene-3-carboxyl­ate
Source: Acta Crystallogr Sect E Struct Rep Online. 2013 Mar 28;69(Pt 4):o621–2. doi: 10.1107/S1600536813008222 (PMC3629656; doi:10.1107/S1600536813008222)
Supplement: Supplementary file 1 [file e-69-0o621-sup1.cif]

##############################################################################
#                                                                            #
# This CIF contains the data in a paper accepted for publication in          #
# Acta Crystallographica Section E. It conforms to the requirements of       #
# Notes for Authors for Acta Crystallographica Section E, and has been       #
# peer reviewed under the auspices of the IUCr Commission on Journals.       #
#                                                                            #
# Full details of the Crystallographic Information File format               #
# are given in the paper "The Crystallographic Information File (CIF):       #
# a New Standard Archive File for Crystallography" by S. R. Hall, F. H.      #
# Allen and I. D. Brown [Acta Cryst. (1991), A47, 655-685].                  #
#                                                                            #
# The current version of the core CIF dictionary is obtainable from          #
# ftp://ftp.iucr.org/pub/cif_core.dic.                                       #
#                                                                            #
# Software is freely available for graphical display of the structure(s)     #
# in this CIF. For information consult the CIF software page                 #
# http://www.iucr.org/resources/cif/software.                                #
#                                                                            #
# This file may be used for bona fide research purposes within the           #
# scientific community so long as proper attribution is given to the journal # 
# article from which it was obtained.                                        #
#                                                                            #
##############################################################################
data_I
_audit_creation_method     SHELXL-97
_chemical_name_systematic
;
4-(Decyloxy)phenyl 2-oxo-7-trifluoromethyl-2<i>H</i>-chromene-3-carboxylate
;
_chemical_name_common     ?
_chemical_formula_moiety     'C27 H29 F3 O5'
_chemical_formula_sum     'C27 H29 F3 O5'
_chemical_formula_iupac     'C27 H29 F3 O5'
_chemical_formula_weight     490.50
_chemical_melting_point     418
_symmetry_cell_setting     monoclinic
_symmetry_space_group_name_H-M     'P 21/c'
_symmetry_space_group_name_hall     '-P 2ybc'
loop_
    _symmetry_equiv_pos_as_xyz
    'x, y, z'
    '-x, y+1/2, -z+1/2'
    '-x, -y, -z'
    'x, -y-1/2, z-1/2'
_cell_length_a     27.85(3)
_cell_length_b     9.281(10)
_cell_length_c     9.981(11)
_cell_angle_alpha     90.00
_cell_angle_beta     94.849(18)
_cell_angle_gamma     90.00
_cell_volume     2571(5)
_cell_formula_units_Z     4
_cell_measurement_reflns_used     2547
_cell_measurement_theta_min     2.2
_cell_measurement_theta_max     25
_cell_measurement_temperature     99(2)
_cell_special_details     prism
_exptl_crystal_description     Prism
_exptl_crystal_colour     colourless
_exptl_crystal_size_max     0.52
_exptl_crystal_size_mid     0.42
_exptl_crystal_size_min     0.40
_exptl_crystal_density_diffrn     1.267
_exptl_crystal_density_meas     ?
_exptl_crystal_density_method     'not measured'
_exptl_crystal_F_000     1032
_exptl_absorpt_coefficient_mu     0.100
_exptl_absorpt_correction_type     multi-scan
_exptl_absorpt_process_details     '(SADABS; Sheldrick, 2007)'
_exptl_absorpt_correction_T_min     0.9496
_exptl_absorpt_correction_T_max     0.9609
_exptl_special_details     ?
_diffrn_ambient_temperature     99(2)
_diffrn_radiation_type     MoK\a
_diffrn_radiation_wavelength     0.71073
_diffrn_radiation_source     'fine-focus sealed tube'
_diffrn_radiation_monochromator     graphite
_diffrn_measurement_device_type     'Bruker APEXII'
_diffrn_measurement_method     '\f and \w scans'
_diffrn_detector_area_resol_mean     ?
_diffrn_reflns_number     21163
_diffrn_reflns_av_R_equivalents     0.0732
_diffrn_reflns_av_sigmaI/netI     0.0516
_diffrn_reflns_theta_min     2.20
_diffrn_reflns_theta_max     25.00
_diffrn_reflns_theta_full     25.00
_diffrn_measured_fraction_theta_max     0.988
_diffrn_measured_fraction_theta_full     0.988
_diffrn_reflns_limit_h_min     -33
_diffrn_reflns_limit_h_max     33
_diffrn_reflns_limit_k_min     -11
_diffrn_reflns_limit_k_max     11
_diffrn_reflns_limit_l_min     -11
_diffrn_reflns_limit_l_max     11
_diffrn_standards_number     ?
_diffrn_standards_interval_count     ?
_diffrn_standards_interval_time     ?
_diffrn_standards_decay_%     ?
_refine_special_details
;
Refinement of <i>F</i>^2^ against ALL reflections. The weighted <i>R</i>-factor
<i>wR</i> and goodness of fit <i>S</i> are based on <i>F</i>^2^, conventional
<i>R</i>-factors <i>R</i> are based on <i>F</i>, with <i>F</i> set to zero for
negative <i>F</i>^2^. The threshold expression of <i>F</i>^2^ >
\s(<i>F</i>^2^) is used only for calculating <i>R</i>-factors(gt) <i>etc</i>.
and is not relevant to the choice of reflections for refinement.
<i>R</i>-factors based on <i>F</i>^2^ are statistically about twice as large
as those based on <i>F</i>, and <i>R</i>- factors based on ALL data will be
even larger.
;
_reflns_number_total     4448
_reflns_number_gt     2547
_reflns_threshold_expression     I>2\s(I)
_refine_ls_structure_factor_coef     Fsqd
_refine_ls_matrix_type     full
_refine_ls_R_factor_all     0.1416
_refine_ls_R_factor_gt     0.0837
_refine_ls_wR_factor_gt     0.1979
_refine_ls_wR_factor_ref     0.2209
_refine_ls_goodness_of_fit_ref     1.065
_refine_ls_restrained_S_all     1.065
_refine_ls_number_reflns     4448
_refine_ls_number_parameters     344
_refine_ls_number_restraints     0
_refine_ls_number_constraints     0
_refine_ls_hydrogen_treatment     constr
_refine_ls_weighting_scheme     calc
_refine_ls_weighting_details
         'calc w=1/[\s^2^(Fo^2^)+(0.0928P)^2^+0.7006P] where P=(Fo^2^+2Fc^2^)/3'
_atom_sites_solution_hydrogens     geom
_atom_sites_solution_primary     direct
_atom_sites_solution_secondary     difmap
_refine_ls_shift/su_max     0.004
_refine_ls_shift/su_mean     0.000
_refine_diff_density_max     0.175
_refine_diff_density_min     -0.172
_refine_ls_extinction_method     none
_refine_ls_extinction_coef     ?
loop_
    _atom_type_symbol
    _atom_type_description
    _atom_type_scat_dispersion_real
    _atom_type_scat_dispersion_imag
    _atom_type_scat_source
    'C' 'C' 0.0033 0.0016
                         'International Tables Vol C Tables 4.2.6.8 and 6.1.1.4'
    'H' 'H' 0.0000 0.0000
                         'International Tables Vol C Tables 4.2.6.8 and 6.1.1.4'
    'O' 'O' 0.0106 0.0060
                         'International Tables Vol C Tables 4.2.6.8 and 6.1.1.4'
    'F' 'F' 0.0171 0.0103
                         'International Tables Vol C Tables 4.2.6.8 and 6.1.1.4'
_computing_data_collection     'APEX2 (Bruker, 2009)'
_computing_cell_refinement     'APEX2 and SAINT-Plus (Bruker, 2009)'
_computing_data_reduction     'SAINT-Plus and XPREP (Bruker, 2009)'
_computing_structure_solution     'SHELXS97 (Sheldrick, 2008)'
_computing_structure_refinement     'SHELXL97 (Sheldrick, 2008)'
_computing_molecular_graphics
;
ORTEP-3 for Windows (Farrugia, 2012) and <i>Mercury</i> (Macrae
<i>et al.</i>, 2008)
;
_computing_publication_material     'SHELXL97 (Sheldrick, 2008)'
loop_
    _atom_site_type_symbol
    _atom_site_label
    _atom_site_fract_x
    _atom_site_fract_y
    _atom_site_fract_z
    _atom_site_U_iso_or_equiv
    _atom_site_adp_type
    _atom_site_calc_flag
    _atom_site_refinement_flags
    _atom_site_occupancy
    _atom_site_symmetry_multiplicity
    _atom_site_disorder_assembly
    _atom_site_disorder_group
    C C25 1.0692(2) 0.6151(7) -0.3351(7) 0.150(2) Uani d . 1 1 . .
    H H25A 1.0867 0.6580 -0.2543 0.179 Uiso calc R 1 1 . .
    H H25B 1.0716 0.5093 -0.3241 0.179 Uiso calc R 1 1 . .
    C C24 1.0184(2) 0.6518(7) -0.3292(7) 0.153(2) Uani d . 1 1 . .
    H H24A 1.0162 0.7579 -0.3381 0.184 Uiso calc R 1 1 . .
    H H24B 1.0012 0.6110 -0.4113 0.184 Uiso calc R 1 1 . .
    C C2 0.31670(15) 0.6261(4) 0.2849(4) 0.0741(11) Uani d . 1 1 A .
    C C1 0.26593(19) 0.6458(7) 0.3228(6) 0.0935(13) Uani d . 1 1 . .
    C C27 1.1456(2) 0.6184(9) -0.4560(9) 0.208(4) Uani d . 1 1 . .
    H H27A 1.1556 0.6545 -0.5417 0.312 Uiso calc R 1 1 . .
    H H27B 1.1502 0.5138 -0.4514 0.312 Uiso calc R 1 1 . .
    H H27C 1.1652 0.6643 -0.3816 0.312 Uiso calc R 1 1 . .
    C C26 1.0960(3) 0.6514(10) -0.4462(8) 0.213(4) Uani d . 1 1 . .
    H H26A 1.0783 0.6082 -0.5265 0.256 Uiso calc R 1 1 . .
    H H26B 1.0931 0.7571 -0.4572 0.256 Uiso calc R 1 1 . .
    F F1 0.2363(3) 0.694(2) 0.2215(10) 0.137(6) Uani d P 0.71(4) 1 A 1
    F F2 0.2468(5) 0.5236(12) 0.361(3) 0.159(9) Uani d P 0.71(4) 1 A 1
    F F3 0.2620(2) 0.739(2) 0.4226(19) 0.145(8) Uani d P 0.71(4) 1 A 1
    F F1A 0.2625(6) 0.621(7) 0.450(2) 0.154(19) Uani d P 0.29(4) 1 A 2
    F F2A 0.2343(8) 0.556(5) 0.269(5) 0.147(17) Uani d P 0.29(4) 1 A 2
    F F3A 0.2475(14) 0.766(3) 0.303(7) 0.18(3) Uani d P 0.29(4) 1 A 2
    O O1 0.43973(9) 0.6693(2) 0.4333(2) 0.0641(7) Uani d . 1 1 . .
    O O4 0.57932(9) 0.6725(3) 0.2856(2) 0.0709(7) Uani d . 1 1 . .
    C C10 0.46005(13) 0.5620(3) 0.1853(3) 0.0632(10) Uani d . 1 1 . .
    H H10 0.4667 0.5224 0.1011 0.076 Uiso calc R 1 1 . .
    C C5 0.41071(13) 0.5803(3) 0.2142(3) 0.0589(9) Uani d . 1 1 . .
    O O2 0.51778(10) 0.6830(3) 0.4977(2) 0.0840(8) Uani d . 1 1 . .
    C C3 0.35544(15) 0.6606(4) 0.3744(4) 0.0694(10) Uani d . 1 1 . .
    H H3 0.3503 0.7004 0.4597 0.083 Uiso calc R 1 1 A .
    C C8 0.48791(14) 0.6551(3) 0.4068(3) 0.0577(9) Uani d . 1 1 . .
    C C4 0.40217(13) 0.6371(3) 0.3396(3) 0.0576(9) Uani d . 1 1 A .
    C C9 0.49690(13) 0.5990(3) 0.2735(3) 0.0551(8) Uani d . 1 1 . .
    O O3 0.55682(9) 0.4843(3) 0.1529(3) 0.0868(9) Uani d . 1 1 . .
    C C6 0.37051(14) 0.5468(4) 0.1238(4) 0.0765(11) Uani d . 1 1 A .
    H H6 0.3755 0.5086 0.0378 0.092 Uiso calc R 1 1 . .
    C C11 0.54679(13) 0.5768(4) 0.2315(3) 0.0611(9) Uani d . 1 1 . .
    C C7 0.32407(15) 0.5687(4) 0.1581(4) 0.0843(12) Uani d . 1 1 . .
    H H7 0.2973 0.5451 0.0965 0.101 Uiso calc R 1 1 A .
    C C12 0.62703(14) 0.6568(4) 0.2462(4) 0.0668(10) Uani d . 1 1 . .
    C C17 0.64238(15) 0.7362(4) 0.1429(4) 0.0784(11) Uani d . 1 1 . .
    H H17 0.6206 0.8001 0.0944 0.094 Uiso calc R 1 1 . .
    C C15 0.72109(15) 0.6315(5) 0.1777(5) 0.0847(12) Uani d . 1 1 . .
    C C16 0.68960(15) 0.7248(4) 0.1077(4) 0.0831(12) Uani d . 1 1 . .
    H H16 0.7000 0.7809 0.0360 0.100 Uiso calc R 1 1 . .
    O O5 0.76854(11) 0.6082(4) 0.1512(4) 0.1166(11) Uani d . 1 1 . .
    C C13 0.65845(18) 0.5638(5) 0.3158(4) 0.0971(14) Uani d . 1 1 . .
    H H13 0.6480 0.5083 0.3878 0.117 Uiso calc R 1 1 . .
    C C14 0.70536(18) 0.5511(6) 0.2811(5) 0.1108(16) Uani d . 1 1 . .
    H H14 0.7269 0.4863 0.3292 0.133 Uiso calc R 1 1 . .
    C C19 0.83692(17) 0.6115(6) 0.0247(5) 0.1171(17) Uani d . 1 1 . .
    H H19A 0.8573 0.6386 0.1070 0.141 Uiso calc R 1 1 . .
    H H19B 0.8350 0.5050 0.0225 0.141 Uiso calc R 1 1 . .
    C C18 0.78703(16) 0.6698(5) 0.0363(5) 0.1025(15) Uani d . 1 1 . .
    H H18A 0.7882 0.7760 0.0450 0.123 Uiso calc R 1 1 . .
    H H18B 0.7659 0.6451 -0.0453 0.123 Uiso calc R 1 1 . .
    C C20 0.86150(18) 0.6598(6) -0.0933(6) 0.1232(18) Uani d . 1 1 . .
    H H20A 0.8609 0.7665 -0.0952 0.148 Uiso calc R 1 1 . .
    H H20B 0.8425 0.6257 -0.1754 0.148 Uiso calc R 1 1 . .
    C C23 0.99056(18) 0.6129(7) -0.2183(6) 0.134(2) Uani d . 1 1 . .
    H H23A 1.0081 0.6518 -0.1357 0.161 Uiso calc R 1 1 . .
    H H23B 0.9920 0.5066 -0.2107 0.161 Uiso calc R 1 1 . .
    C C21 0.91271(18) 0.6116(7) -0.1003(6) 0.1294(19) Uani d . 1 1 . .
    H H21A 0.9313 0.6457 -0.0174 0.155 Uiso calc R 1 1 . .
    H H21B 0.9128 0.5050 -0.0969 0.155 Uiso calc R 1 1 . .
    C C22 0.9393(2) 0.6543(7) -0.2135(6) 0.137(2) Uani d . 1 1 . .
    H H22A 0.9377 0.7607 -0.2197 0.165 Uiso calc R 1 1 . .
    H H22B 0.9216 0.6160 -0.2960 0.165 Uiso calc R 1 1 . .
loop_
    _atom_site_aniso_label
    _atom_site_aniso_U_11
    _atom_site_aniso_U_22
    _atom_site_aniso_U_33
    _atom_site_aniso_U_12
    _atom_site_aniso_U_13
    _atom_site_aniso_U_23
    C25 0.088(4) 0.175(6) 0.191(6) 0.014(4) 0.044(4) 0.019(5)
    C24 0.103(4) 0.190(6) 0.172(6) 0.028(4) 0.051(4) 0.016(5)
    C2 0.076(3) 0.068(2) 0.081(3) 0.002(2) 0.025(2) 0.011(2)
    C1 0.090(4) 0.099(4) 0.095(4) 0.004(3) 0.026(3) 0.011(3)
    C27 0.108(5) 0.243(9) 0.282(10) 0.012(5) 0.066(6) 0.009(8)
    C26 0.137(7) 0.279(10) 0.235(9) 0.037(6) 0.088(6) 0.023(8)
    F1 0.097(4) 0.197(15) 0.118(6) 0.045(6) 0.021(4) 0.027(6)
    F2 0.103(8) 0.120(6) 0.26(2) 0.014(5) 0.083(12) 0.075(10)
    F3 0.094(4) 0.190(15) 0.158(11) 0.008(6) 0.043(5) -0.069(11)
    F1A 0.106(11) 0.25(5) 0.117(13) 0.009(18) 0.061(9) 0.032(18)
    F2A 0.083(10) 0.15(3) 0.21(3) -0.011(12) 0.038(14) -0.03(2)
    F3A 0.18(2) 0.12(2) 0.27(6) 0.079(18) 0.10(4) 0.07(3)
    O1 0.0811(17) 0.0674(15) 0.0456(13) 0.0026(12) 0.0160(12) -0.0070(11)
    O4 0.0756(17) 0.0752(16) 0.0639(15) -0.0077(13) 0.0181(12) -0.0240(13)
    C10 0.083(3) 0.067(2) 0.0423(19) -0.0066(18) 0.0218(19) -0.0059(16)
    C5 0.072(2) 0.059(2) 0.0467(19) -0.0125(17) 0.0157(18) -0.0017(15)
    O2 0.089(2) 0.115(2) 0.0480(14) 0.0021(16) 0.0037(14) -0.0223(14)
    C3 0.086(3) 0.064(2) 0.061(2) 0.004(2) 0.025(2) 0.0030(17)
    C8 0.078(3) 0.0537(19) 0.0421(19) 0.0018(17) 0.0112(18) -0.0019(15)
    C4 0.076(2) 0.0484(18) 0.050(2) -0.0019(16) 0.0143(18) 0.0045(15)
    C9 0.077(2) 0.0517(18) 0.0377(18) -0.0050(16) 0.0124(17) -0.0009(14)
    O3 0.0876(19) 0.0923(19) 0.0828(18) -0.0046(15) 0.0212(15) -0.0405(15)
    C6 0.081(3) 0.091(3) 0.060(2) -0.017(2) 0.019(2) -0.006(2)
    C11 0.080(3) 0.062(2) 0.0414(18) -0.0022(19) 0.0086(17) -0.0041(16)
    C7 0.078(3) 0.102(3) 0.074(3) -0.013(2) 0.011(2) -0.001(2)
    C12 0.071(2) 0.070(2) 0.059(2) 0.002(2) 0.0062(19) -0.0184(19)
    C17 0.078(3) 0.072(2) 0.086(3) 0.002(2) 0.011(2) 0.004(2)
    C15 0.069(3) 0.096(3) 0.090(3) 0.002(2) 0.012(2) -0.013(3)
    C16 0.070(3) 0.081(3) 0.100(3) -0.005(2) 0.017(2) 0.005(2)
    O5 0.076(2) 0.146(3) 0.129(3) 0.0163(19) 0.013(2) 0.006(2)
    C13 0.105(4) 0.118(4) 0.070(3) 0.015(3) 0.019(2) 0.016(3)
    C14 0.094(4) 0.144(4) 0.096(3) 0.037(3) 0.011(3) 0.018(3)
    C19 0.067(3) 0.150(5) 0.135(4) 0.004(3) 0.016(3) 0.000(4)
    C18 0.077(3) 0.105(3) 0.128(4) -0.007(3) 0.026(3) -0.015(3)
    C20 0.085(3) 0.138(4) 0.151(5) 0.009(3) 0.035(3) -0.007(4)
    C23 0.077(3) 0.161(5) 0.166(5) 0.012(3) 0.028(3) 0.015(4)
    C21 0.076(3) 0.160(5) 0.154(5) 0.011(3) 0.022(3) 0.013(4)
    C22 0.091(4) 0.171(5) 0.154(5) 0.020(4) 0.036(4) 0.003(4)
_geom_special_details
;
All e.s.d.'s (except the e.s.d. in the dihedral angle between two l.s. planes)
are estimated using the full covariance matrix. The cell e.s.d.'s are taken
into account individually in the estimation of e.s.d.'s in distances, angles
and torsion angles; correlations between e.s.d.'s in cell parameters are only
used when they are defined by crystal symmetry. An approximate (isotropic)
treatment of cell e.s.d.'s is used for estimating e.s.d.'s involving l.s.
planes.
;
loop_
    _geom_bond_atom_site_label_1
    _geom_bond_atom_site_label_2
    _geom_bond_site_symmetry_2
    _geom_bond_distance
    _geom_bond_publ_flag
    C25 C26 . 1.429(8) ?
    C25 C24 . 1.460(8) ?
    C25 H25A . 0.9900 ?
    C25 H25B . 0.9900 ?
    C24 C23 . 1.451(7) ?
    C24 H24A . 0.9900 ?
    C24 H24B . 0.9900 ?
    C2 C3 . 1.379(5) ?
    C2 C7 . 1.404(5) ?
    C2 C1 . 1.506(6) ?
    C1 F3A . 1.234(17) ?
    C1 F1A . 1.300(18) ?
    C1 F2A . 1.30(2) ?
    C1 F2 . 1.323(11) ?
    C1 F1 . 1.329(9) ?
    C1 F3 . 1.332(9) ?
    C27 C26 . 1.426(9) ?
    C27 H27A . 0.9800 ?
    C27 H27B . 0.9800 ?
    C27 H27C . 0.9800 ?
    C26 H26A . 0.9900 ?
    C26 H26B . 0.9900 ?
    O1 C4 . 1.376(4) ?
    O1 C8 . 1.396(4) ?
    O4 C11 . 1.349(4) ?
    O4 C12 . 1.425(4) ?
    C10 C9 . 1.339(5) ?
    C10 C5 . 1.438(5) ?
    C10 H10 . 0.9500 ?
    C5 C4 . 1.397(4) ?
    C5 C6 . 1.412(5) ?
    O2 C8 . 1.206(4) ?
    C3 C4 . 1.392(5) ?
    C3 H3 . 0.9500 ?
    C8 C9 . 1.469(4) ?
    C9 C11 . 1.499(5) ?
    O3 C11 . 1.212(4) ?
    C6 C7 . 1.381(5) ?
    C6 H6 . 0.9500 ?
    C7 H7 . 0.9500 ?
    C12 C17 . 1.365(5) ?
    C12 C13 . 1.375(5) ?
    C17 C16 . 1.394(5) ?
    C17 H17 . 0.9500 ?
    C15 C14 . 1.375(6) ?
    C15 C16 . 1.380(6) ?
    C15 O5 . 1.387(5) ?
    C16 H16 . 0.9500 ?
    O5 C18 . 1.417(5) ?
    C13 C14 . 1.385(6) ?
    C13 H13 . 0.9500 ?
    C14 H14 . 0.9500 ?
    C19 C20 . 1.481(7) ?
    C19 C18 . 1.505(6) ?
    C19 H19A . 0.9900 ?
    C19 H19B . 0.9900 ?
    C18 H18A . 0.9900 ?
    C18 H18B . 0.9900 ?
    C20 C21 . 1.502(7) ?
    C20 H20A . 0.9900 ?
    C20 H20B . 0.9900 ?
    C23 C22 . 1.482(7) ?
    C23 H23A . 0.9900 ?
    C23 H23B . 0.9900 ?
    C21 C22 . 1.458(7) ?
    C21 H21A . 0.9900 ?
    C21 H21B . 0.9900 ?
    C22 H22A . 0.9900 ?
    C22 H22B . 0.9900 ?
loop_
    _geom_angle_atom_site_label_1
    _geom_angle_atom_site_label_2
    _geom_angle_atom_site_label_3
    _geom_angle_site_symmetry_1
    _geom_angle_site_symmetry_3
    _geom_angle
    _geom_angle_publ_flag
    C26 C25 C24 . . 123.3(7) ?
    C26 C25 H25A . . 106.5 ?
    C24 C25 H25A . . 106.5 ?
    C26 C25 H25B . . 106.5 ?
    C24 C25 H25B . . 106.5 ?
    H25A C25 H25B . . 106.5 ?
    C23 C24 C25 . . 123.7(6) ?
    C23 C24 H24A . . 106.4 ?
    C25 C24 H24A . . 106.4 ?
    C23 C24 H24B . . 106.4 ?
    C25 C24 H24B . . 106.4 ?
    H24A C24 H24B . . 106.5 ?
    C3 C2 C7 . . 120.4(4) ?
    C3 C2 C1 . . 120.6(4) ?
    C7 C2 C1 . . 119.0(4) ?
    F3A C1 F1A . . 104.7(15) ?
    F3A C1 F2A . . 104.9(19) ?
    F1A C1 F2A . . 100.8(14) ?
    F3A C1 F2 . . 130.3(12) ?
    F1A C1 F2 . . 60.1(18) ?
    F2A C1 F2 . . 44.9(18) ?
    F3A C1 F1 . . 50(3) ?
    F1A C1 F1 . . 135.3(10) ?
    F2A C1 F1 . . 63(2) ?
    F2 C1 F1 . . 105.6(10) ?
    F3A C1 F3 . . 58(3) ?
    F1A C1 F3 . . 51(2) ?
    F2A C1 F3 . . 129.4(10) ?
    F2 C1 F3 . . 106.4(8) ?
    F1 C1 F3 . . 105.3(7) ?
    F3A C1 C2 . . 117.1(10) ?
    F1A C1 C2 . . 111.8(10) ?
    F2A C1 C2 . . 115.8(9) ?
    F2 C1 C2 . . 112.2(6) ?
    F1 C1 C2 . . 112.7(5) ?
    F3 C1 C2 . . 113.9(6) ?
    C26 C27 H27A . . 109.5 ?
    C26 C27 H27B . . 109.5 ?
    H27A C27 H27B . . 109.5 ?
    C26 C27 H27C . . 109.5 ?
    H27A C27 H27C . . 109.5 ?
    H27B C27 H27C . . 109.5 ?
    C27 C26 C25 . . 125.2(8) ?
    C27 C26 H26A . . 106.0 ?
    C25 C26 H26A . . 106.0 ?
    C27 C26 H26B . . 106.0 ?
    C25 C26 H26B . . 106.0 ?
    H26A C26 H26B . . 106.3 ?
    C4 O1 C8 . . 122.6(3) ?
    C11 O4 C12 . . 115.6(3) ?
    C9 C10 C5 . . 122.1(3) ?
    C9 C10 H10 . . 119.0 ?
    C5 C10 H10 . . 119.0 ?
    C4 C5 C6 . . 118.0(3) ?
    C4 C5 C10 . . 117.5(3) ?
    C6 C5 C10 . . 124.5(3) ?
    C2 C3 C4 . . 119.9(3) ?
    C2 C3 H3 . . 120.0 ?
    C4 C3 H3 . . 120.0 ?
    O2 C8 O1 . . 116.8(3) ?
    O2 C8 C9 . . 126.7(3) ?
    O1 C8 C9 . . 116.4(3) ?
    O1 C4 C3 . . 118.0(3) ?
    O1 C4 C5 . . 120.9(3) ?
    C3 C4 C5 . . 121.1(4) ?
    C10 C9 C8 . . 120.4(3) ?
    C10 C9 C11 . . 117.2(3) ?
    C8 C9 C11 . . 122.3(3) ?
    C7 C6 C5 . . 121.2(4) ?
    C7 C6 H6 . . 119.4 ?
    C5 C6 H6 . . 119.4 ?
    O3 C11 O4 . . 122.8(3) ?
    O3 C11 C9 . . 123.3(3) ?
    O4 C11 C9 . . 113.9(3) ?
    C6 C7 C2 . . 119.4(4) ?
    C6 C7 H7 . . 120.3 ?
    C2 C7 H7 . . 120.3 ?
    C17 C12 C13 . . 119.6(4) ?
    C17 C12 O4 . . 120.8(3) ?
    C13 C12 O4 . . 119.6(4) ?
    C12 C17 C16 . . 120.8(4) ?
    C12 C17 H17 . . 119.6 ?
    C16 C17 H17 . . 119.6 ?
    C14 C15 C16 . . 119.4(4) ?
    C14 C15 O5 . . 115.4(4) ?
    C16 C15 O5 . . 125.2(4) ?
    C15 C16 C17 . . 119.5(4) ?
    C15 C16 H16 . . 120.2 ?
    C17 C16 H16 . . 120.2 ?
    C15 O5 C18 . . 120.6(4) ?
    C12 C13 C14 . . 120.1(4) ?
    C12 C13 H13 . . 120.0 ?
    C14 C13 H13 . . 120.0 ?
    C15 C14 C13 . . 120.6(4) ?
    C15 C14 H14 . . 119.7 ?
    C13 C14 H14 . . 119.7 ?
    C20 C19 C18 . . 116.3(5) ?
    C20 C19 H19A . . 108.2 ?
    C18 C19 H19A . . 108.2 ?
    C20 C19 H19B . . 108.2 ?
    C18 C19 H19B . . 108.2 ?
    H19A C19 H19B . . 107.4 ?
    O5 C18 C19 . . 108.5(4) ?
    O5 C18 H18A . . 110.0 ?
    C19 C18 H18A . . 110.0 ?
    O5 C18 H18B . . 110.0 ?
    C19 C18 H18B . . 110.0 ?
    H18A C18 H18B . . 108.4 ?
    C19 C20 C21 . . 116.8(5) ?
    C19 C20 H20A . . 108.1 ?
    C21 C20 H20A . . 108.1 ?
    C19 C20 H20B . . 108.1 ?
    C21 C20 H20B . . 108.1 ?
    H20A C20 H20B . . 107.3 ?
    C24 C23 C22 . . 122.6(5) ?
    C24 C23 H23A . . 106.7 ?
    C22 C23 H23A . . 106.7 ?
    C24 C23 H23B . . 106.7 ?
    C22 C23 H23B . . 106.7 ?
    H23A C23 H23B . . 106.6 ?
    C22 C21 C20 . . 120.2(5) ?
    C22 C21 H21A . . 107.3 ?
    C20 C21 H21A . . 107.3 ?
    C22 C21 H21B . . 107.3 ?
    C20 C21 H21B . . 107.3 ?
    H21A C21 H21B . . 106.9 ?
    C21 C22 C23 . . 120.6(5) ?
    C21 C22 H22A . . 107.2 ?
    C23 C22 H22A . . 107.2 ?
    C21 C22 H22B . . 107.2 ?
    C23 C22 H22B . . 107.2 ?
    H22A C22 H22B . . 106.8 ?
loop_
    _geom_hbond_atom_site_label_D
    _geom_hbond_atom_site_label_H
    _geom_hbond_atom_site_label_A
    _geom_hbond_site_symmetry_A
    _geom_hbond_distance_DH
    _geom_hbond_distance_HA
    _geom_hbond_distance_DA
    _geom_hbond_angle_DHA
    C10 H10 O3 3_665 0.95 2.56 3.396(5) 146.2
    C27 H27C F1 4_675 0.98 2.52 3.432(13) 154.4
    C6 H6 Cg2 3_665 0.95 3.089 3.899 144.29
    C16 H16 Cg2 4_575 0.95 3.328 4.120 142.31
    C3 H3 Cg1 4_576 0.95 3.425 4.325 162.61
_iucr_refine_instructions_details
;
TITL htsr6 in P2(1)/c
CELL  0.71073  27.8519   9.2806   9.9815   90.000   94.849   90.000
ZERR     4.00   0.0306   0.0104   0.0110    0.000    0.018    0.000
LATT   1
SYMM  - X, 1/2 + Y, 1/2 - Z
SFAC C H O F
UNIT  108  116  20   12
MERG   2
OMIT     0.00  50.00
SIZE 0.42 0.38 0.32
HTAB C10 O3_$1
EQIV $1 -x+1,-y+1,-z
EQIV $2 1+x,1.5-y,-1/2+z
HTAB C27 F1_$2
FMAP   2
PLAN   10
SIZE     0.40   0.42   0.52
ACTA
BOND   $H
L.S.  20
TEMP   -174.00
WGHT    0.092800    0.700600
FVAR       0.31273   0.70620
C25   1    1.069190    0.615148   -0.335124    11.00000    0.08827    0.17493 =
         0.19080    0.01859    0.04364    0.01449
AFIX  23
H25A  2    1.086666    0.658041   -0.254282    11.00000   -1.20000
H25B  2    1.071620    0.509314   -0.324128    11.00000   -1.20000
AFIX   0
C24   1    1.018450    0.651830   -0.329211    11.00000    0.10311    0.19021 =
         0.17225    0.01602    0.05128    0.02839
AFIX  23
H24A  2    1.016208    0.757911   -0.338114    11.00000   -1.20000
H24B  2    1.001159    0.611044   -0.411317    11.00000   -1.20000
AFIX   0
C2    1    0.316700    0.626076    0.284948    11.00000    0.07629    0.06814 =
         0.08093    0.01076    0.02530    0.00222
C1    1    0.265927    0.645830    0.322849    11.00000    0.08963    0.09897 =
         0.09514    0.01112    0.02616    0.00384
C27   1    1.145631    0.618414   -0.455970    11.00000    0.10803    0.24312 =
         0.28201    0.00867    0.06616    0.01176
AFIX  33
H27A  2    1.155574    0.654495   -0.541659    11.00000   -1.50000
H27B  2    1.150243    0.513788   -0.451427    11.00000   -1.50000
H27C  2    1.165154    0.664302   -0.381560    11.00000   -1.50000
AFIX   0
C26   1    1.096036    0.651387   -0.446170    11.00000    0.13734    0.27925 =
         0.23521    0.02308    0.08828    0.03690
AFIX  23
H26A  2    1.078346    0.608196   -0.526537    11.00000   -1.20000
H26B  2    1.093112    0.757119   -0.457201    11.00000   -1.20000
AFIX   0
PART    1
F1    4    0.236250    0.694178    0.221455    21.00000    0.09668    0.19676 =
         0.11811    0.02709    0.02085    0.04469
F2    4    0.246772    0.523625    0.360983    21.00000    0.10323    0.12003 =
         0.26452    0.07483    0.08259    0.01380
F3    4    0.261978    0.739279    0.422562    21.00000    0.09352    0.18999 =
         0.15835   -0.06864    0.04304    0.00785
PART    2
F1A   4    0.262512    0.620684    0.449841   -21.00000    0.10553    0.24861 =
         0.11738    0.03210    0.06122    0.00872
F2A   4    0.234272    0.555594    0.268657   -21.00000    0.08274    0.14826 =
         0.21342   -0.03165    0.03788   -0.01102
F3A   4    0.247549    0.765742    0.303149   -21.00000    0.17946    0.12036 =
         0.26564    0.06810    0.10237    0.07908
PART    0
O1    3    0.439734    0.669335    0.433293    11.00000    0.08107    0.06738 =
         0.04564   -0.00699    0.01603    0.00260
O4    3    0.579318    0.672541    0.285568    11.00000    0.07565    0.07520 =
         0.06392   -0.02398    0.01806   -0.00766
C10   1    0.460051    0.561989    0.185345    11.00000    0.08331    0.06676 =
         0.04235   -0.00593    0.02184   -0.00664
AFIX  43
H10   2    0.466722    0.522447    0.101112    11.00000   -1.20000
AFIX   0
C5    1    0.410706    0.580258    0.214171    11.00000    0.07246    0.05946 =
         0.04666   -0.00165    0.01569   -0.01253
O2    3    0.517781    0.682975    0.497682    11.00000    0.08905    0.11459 =
         0.04803   -0.02234    0.00366    0.00214
C3    1    0.355442    0.660622    0.374399    11.00000    0.08638    0.06407 =
         0.06092    0.00303    0.02481    0.00383
AFIX  43
H3    2    0.350258    0.700443    0.459662    11.00000   -1.20000
AFIX   0
C8    1    0.487914    0.655055    0.406804    11.00000    0.07827    0.05372 =
         0.04214   -0.00192    0.01121    0.00177
C4    1    0.402173    0.637065    0.339594    11.00000    0.07627    0.04844 =
         0.04965    0.00446    0.01432   -0.00186
C9    1    0.496898    0.598976    0.273529    11.00000    0.07724    0.05174 =
         0.03766   -0.00088    0.01237   -0.00499
O3    3    0.556823    0.484313    0.152852    11.00000    0.08761    0.09229 =
         0.08280   -0.04049    0.02117   -0.00456
C6    1    0.370515    0.546838    0.123780    11.00000    0.08084    0.09073 =
         0.06011   -0.00579    0.01887   -0.01720
AFIX  43
H6    2    0.375508    0.508626    0.037760    11.00000   -1.20000
AFIX   0
C11   1    0.546790    0.576817    0.231473    11.00000    0.08009    0.06242 =
         0.04143   -0.00406    0.00856   -0.00223
C7    1    0.324068    0.568683    0.158127    11.00000    0.07826    0.10192 =
         0.07360   -0.00092    0.01137   -0.01336
AFIX  43
H7    2    0.297345    0.545102    0.096528    11.00000   -1.20000
AFIX   0
C12   1    0.627033    0.656772    0.246166    11.00000    0.07110    0.07026 =
         0.05904   -0.01836    0.00616    0.00186
C17   1    0.642376    0.736242    0.142877    11.00000    0.07800    0.07221 =
         0.08565    0.00370    0.01125    0.00194
AFIX  43
H17   2    0.620614    0.800074    0.094441    11.00000   -1.20000
AFIX   0
C15   1    0.721091    0.631453    0.177668    11.00000    0.06891    0.09640 =
         0.08963   -0.01316    0.01180    0.00201
C16   1    0.689604    0.724803    0.107663    11.00000    0.07000    0.08086 =
         0.09994    0.00499    0.01682   -0.00503
AFIX  43
H16   2    0.700040    0.780879    0.035975    11.00000   -1.20000
AFIX   0
O5    3    0.768544    0.608218    0.151155    11.00000    0.07565    0.14610 =
         0.12872    0.00590    0.01291    0.01625
C13   1    0.658447    0.563839    0.315797    11.00000    0.10530    0.11814 =
         0.06983    0.01630    0.01916    0.01532
AFIX  43
H13   2    0.647961    0.508308    0.387772    11.00000   -1.20000
AFIX   0
C14   1    0.705357    0.551085    0.281140    11.00000    0.09351    0.14389 =
         0.09558    0.01785    0.01147    0.03748
AFIX  43
H14   2    0.726860    0.486264    0.329246    11.00000   -1.20000
AFIX   0
C19   1    0.836920    0.611472    0.024750    11.00000    0.06736    0.14990 =
         0.13532    0.00041    0.01612    0.00424
AFIX  23
H19A  2    0.857255    0.638589    0.107040    11.00000   -1.20000
H19B  2    0.835005    0.504969    0.022537    11.00000   -1.20000
AFIX   0
C18   1    0.787026    0.669793    0.036261    11.00000    0.07704    0.10527 =
         0.12808   -0.01473    0.02552   -0.00748
AFIX  23
H18A  2    0.788172    0.776024    0.044981    11.00000   -1.20000
H18B  2    0.765929    0.645138   -0.045338    11.00000   -1.20000
AFIX   0
C20   1    0.861496    0.659842   -0.093285    11.00000    0.08536    0.13758 =
         0.15090   -0.00656    0.03547    0.00872
AFIX  23
H20A  2    0.860931    0.766485   -0.095185    11.00000   -1.20000
H20B  2    0.842453    0.625733   -0.175419    11.00000   -1.20000
AFIX   0
C23   1    0.990565    0.612928   -0.218307    11.00000    0.07730    0.16120 =
         0.16585    0.01466    0.02829    0.01239
AFIX  23
H23A  2    1.008084    0.651790   -0.135694    11.00000   -1.20000
H23B  2    0.991950    0.506626   -0.210657    11.00000   -1.20000
AFIX   0
C21   1    0.912709    0.611634   -0.100305    11.00000    0.07642    0.16007 =
         0.15402    0.01300    0.02246    0.01148
AFIX  23
H21A  2    0.931285    0.645715   -0.017402    11.00000   -1.20000
H21B  2    0.912849    0.505022   -0.096910    11.00000   -1.20000
AFIX   0
C22   1    0.939339    0.654290   -0.213549    11.00000    0.09137    0.17079 =
         0.15444    0.00295    0.03600    0.01970
AFIX  23
H22A  2    0.937712    0.760671   -0.219726    11.00000   -1.20000
H22B  2    0.921563    0.615952   -0.295998    11.00000   -1.20000
REM  htsr6 in P2(1)/c
REM R1 =  0.0836 for   2547 Fo > 4sig(Fo)  and  0.1416 for all   4448 data
REM    344 parameters refined using      0 restraints
REM Highest difference peak  0.175,  deepest hole -0.172,  1-sigma level  0.043
HKLF 4
REM  htsr6 in P2(1)/c
REM R1 =  0.0837 for   2547 Fo > 4sig(Fo)  and  0.1416 for all   4448 data
REM    344 parameters refined using      0 restraints
END
WGHT      0.0929      0.7496
REM Highest difference peak  0.175,  deepest hole -0.172,  1-sigma level  0.043
Q1    1   1.0014  0.5338 -0.1260  11.00000  0.05    0.18
Q2    1   0.5670  0.4388  0.2421  11.00000  0.05    0.17
Q3    1   1.0586  0.4929 -0.4383  11.00000  0.05    0.16
Q4    1   0.8407  0.7294 -0.1825  11.00000  0.05    0.15
Q5    1   0.2975  0.5913  0.0786  11.00000  0.05    0.15
Q6    1   0.5761  0.7490  0.3481  11.00000  0.05    0.14
Q7    1   0.5380  0.4230  0.1162  11.00000  0.05    0.13
Q8    1   0.5757  0.4117  0.1008  11.00000  0.05    0.13
Q9    1   1.1409  0.8366 -0.3809  11.00000  0.05    0.13
Q10   1   1.1491  0.8795 -0.3508  11.00000  0.05    0.13
;
data_global
_journal_date_recd_electronic     2013-03-19
_journal_date_accepted     2013-03-25
_journal_name_full     'Acta Crystallographica, Section E'
_journal_year     2013
_journal_volume     69
_journal_issue      4
_journal_page_first     o621
_journal_page_last     o622
_journal_paper_category     QO
_journal_paper_doi     10.1107/S1600536813008222
_journal_coeditor_code     SJ5309
_publ_contact_author_name     'B. S. Palakshamurthy'
_publ_contact_author_address
;
Department of Physics
Yuvaraja's College (Constituent College)
University of Mysore Mysore
Karnataka, India
;
_publ_contact_author_email     'spal12pm@gmail.com'
_publ_contact_author_fax     ?
_publ_contact_author_phone     '09448987382'
_publ_section_title
;
4-(Decyloxy)phenyl 2-oxo-7-trifluoromethyl-2<i>H</i>-chromene-3-carboxylate
;
loop_
    _publ_author_name
    _publ_author_footnote
    _publ_author_address
    'Palakshamurthy, B. S.' .
;
Department of Physics
Yuvaraja's College (Constituent College)
University of Mysore, Mysore
Karnataka 570 005
India
;
    'Devarajegowda, H. C.' .
;
Department of Physics
Yuvaraja's College (Constituent College)
University of Mysore, Mysore
Karnataka 570 005
India
;
    'Srinivasa, H. T.' .
;
Raman Research Institute
C. V. Raman Avenue
Sadashivanagar
Bangalore
Karnataka
India
;
    'Sreenivasa, S.' .
;
Center for Advanced Materials and Department of Chemistry
Tumkur University, Tumkur
Karnataka 572103
India
;
    'Vijithkumar' .
;
Solid State and Structural Chemistry Unit, Indian Institute of Science,
Bangalore 560 012, India
;
