# Supplementary material for: 4-(Dec­yloxy)phenyl 2-oxo-7-trifluoro­methyl-2H-chromene-3-carboxyl­ate
Source: Acta Crystallogr Sect E Struct Rep Online. 2013 Mar 28;69(Pt 4):o621–2. doi: 10.1107/S1600536813008222 (PMC3629656; doi:10.1107/S1600536813008222)
Supplement: Supplementary file 2 [file e-69-0o621-Isup2.hkl]

# 
# h,k,l, Fc-squared, Fo-squared, sigma(Fo-squared) and status flag 
# 
data_I
_shelx_title ' htsr6 in P2(1)/c' 
_shelx_refln_list_code          4 
_shelx_F_calc_maximum      341.61 
_exptl_crystal_F_000      1032.00 
_reflns_d_resolution_high  0.8409 
 
loop_ 
 _symmetry_equiv_pos_as_xyz 
 'x, y, z' 
 '-x, y+1/2, -z+1/2' 
 '-x, -y, -z' 
 'x, -y-1/2, z-1/2' 
 
_cell_length_a    27.8519 
_cell_length_b     9.2806 
_cell_length_c     9.9815 
_cell_angle_alpha  90.000 
_cell_angle_beta   94.849 
_cell_angle_gamma  90.000 
 
_shelx_F_squared_multiplier     1.000 
 
loop_ 
 _refln_index_h 
 _refln_index_k 
 _refln_index_l 
 _refln_F_squared_calc 
 _refln_F_squared_meas 
 _refln_F_squared_sigma 
 _refln_observed_status 
   3   0   0     1361.48     1315.28     32.72 o 
   4   0   0     5369.14     5238.16    101.76 o 
   5   0   0     2410.77     2489.87     40.95 o 
   6   0   0     3366.89     3489.31    108.93 o 
   8   0   0     2899.29     2188.54     87.73 o 
   9   0   0      946.47      978.19     21.89 o 
  10   0   0     4839.44     5194.34     90.63 o 
  12   0   0     4591.68     4732.57    219.13 o 
  13   0   0     2505.06     3274.11    106.77 o 
  14   0   0     2369.40     2772.08     52.05 o 
  15   0   0      641.03      748.80     21.68 o 
  16   0   0      359.04      367.30     13.98 o 
  18   0   0       36.72       35.49      4.55 o 
  19   0   0       15.09       20.93      5.50 o 
  20   0   0        5.64       11.05      7.45 o 
  21   0   0      161.49      144.78     20.76 o 
  22   0   0      364.53      366.62     24.75 o 
  23   0   0      105.45      127.72     14.81 o 
  25   0   0       12.75       52.52     64.37 o 
  26   0   0       30.04       21.34      8.35 o 
  27   0   0        1.10       10.63     15.18 o 
  28   0   0       53.68       53.84     10.84 o 
  29   0   0       18.92       19.63     11.40 o 
  30   0   0        0.01        0.00      8.95 o 
  31   0   0        0.62        6.80      7.28 o 
  32   0   0        0.57        0.00     16.10 o 
  33   0   0        2.11        7.87      7.84 o 
   1   1   0        3.62        2.77      0.96 o 
   2   1   0      423.49      379.47     10.39 o 
   3   1   0      325.11      173.93     21.17 o 
   4   1   0       61.39       77.56      3.85 o 
   5   1   0     4331.73     4605.73     65.95 o 
   6   1   0      671.57      665.49     14.18 o 
   7   1   0     2416.76     2544.76     53.03 o 
   9   1   0      920.21      915.31     15.38 o 
  11   1   0     1559.17     1576.25     29.98 o 
  12   1   0     1318.79     1389.61     23.03 o 
  13   1   0     2369.25     2505.95     35.75 o 
  15   1   0     1161.72     1274.31     33.14 o 
  16   1   0      818.61      914.88     24.31 o 
  18   1   0        0.14        3.85      7.06 o 
  19   1   0       40.46       35.90      4.73 o 
  20   1   0        6.28       12.87     11.22 o 
  21   1   0      100.89      109.73      9.29 o 
  22   1   0      127.64      118.74      8.91 o 
  23   1   0       91.32       84.41      8.46 o 
  24   1   0       82.93       72.84      9.49 o 
  25   1   0       15.92       12.16      9.04 o 
  26   1   0        9.51       19.22      7.77 o 
  27   1   0       16.27        5.15      8.66 o 
  28   1   0       29.34       27.11      5.80 o 
  29   1   0        5.99       10.02      4.81 o 
  30   1   0        1.20        0.00     10.86 o 
  31   1   0        3.40        0.00      4.79 o 
  32   1   0        0.04        0.00      5.12 o 
   0   2   0      639.49      706.93     18.48 o 
   1   2   0      579.48      544.56     12.00 o 
   2   2   0      475.01      530.96     10.28 o 
   3   2   0       26.39       20.37      2.20 o 
   4   2   0       41.79       51.50      4.80 o 
   5   2   0        0.01        0.00      1.15 o 
   6   2   0       14.62       13.56      2.16 o 
   7   2   0      357.97      354.18      8.89 o 
   8   2   0     1206.55     1249.00     30.30 o 
   9   2   0      564.38      558.51     12.84 o 
  10   2   0      210.60      195.94      7.03 o 
  11   2   0      350.05      371.10      9.41 o 
  12   2   0       46.57       49.86      3.55 o 
  13   2   0      869.94      856.13     16.78 o 
  14   2   0      362.13      419.81     11.06 o 
  16   2   0        3.63        5.04      2.06 o 
  17   2   0        1.89        3.74      2.77 o 
  18   2   0      243.53      234.14     10.35 o 
  19   2   0      460.00      435.92     14.24 o 
  21   2   0       21.94       33.00      5.72 o 
  22   2   0        2.14       47.42     11.63 o 
  23   2   0      165.27      168.76     12.61 o 
  24   2   0      189.48      183.87     13.27 o 
  25   2   0        1.84       18.92     18.71 o 
  26   2   0        0.58       12.99     18.81 o 
  27   2   0        7.31        5.38      4.41 o 
  28   2   0        1.94        5.57      5.75 o 
  29   2   0        1.87        0.00      6.22 o 
  30   2   0        2.40       12.45      7.63 o 
  31   2   0        0.71        0.00     10.30 o 
  32   2   0        1.33       10.25     10.22 o 
   1   3   0      222.45      277.99      8.45 o 
   2   3   0     4376.53     4553.77     59.59 o 
   3   3   0     3465.66     3928.67     60.05 o 
   4   3   0       10.77        6.60      3.57 o 
   5   3   0      807.20      807.86     18.18 o 
   6   3   0        0.56        2.30      2.06 o 
   7   3   0      522.62      554.98     12.47 o 
   9   3   0      330.22      344.75      9.87 o 
  10   3   0       64.16       54.80      3.82 o 
  11   3   0      220.06      243.20      9.11 o 
  12   3   0      812.55      869.97     22.33 o 
  14   3   0      348.74      297.73     10.44 o 
  16   3   0        2.54       11.85      3.88 o 
  17   3   0      489.50      457.23     15.30 o 
  18   3   0      202.92      214.48     10.18 o 
  19   3   0       64.48       75.83      6.35 o 
  20   3   0      249.23      240.03     11.49 o 
  21   3   0       45.07       49.23      7.85 o 
  22   3   0       29.08       34.77      7.23 o 
  23   3   0       76.34       72.48      8.95 o 
  24   3   0       41.77       33.25     10.43 o 
  25   3   0        3.04        0.00     10.61 o 
  26   3   0        4.36        0.00      4.48 o 
  27   3   0       32.09       14.70      6.34 o 
  28   3   0        0.10        0.00      4.96 o 
  29   3   0        8.29       10.81      5.86 o 
  30   3   0        0.04        0.69     10.75 o 
  31   3   0        0.78        1.36      8.09 o 
   0   4   0     8940.93     8109.21    147.86 o 
   1   4   0      135.86       50.63      4.75 o 
   2   4   0     1202.43     1067.63     21.74 o 
   3   4   0      258.17      245.13      8.52 o 
   4   4   0        8.83       10.61      3.89 o 
   5   4   0        1.23        3.06      2.17 o 
   6   4   0       30.21       33.98      3.50 o 
   7   4   0        0.07        5.14      2.11 o 
   8   4   0       23.35       24.42      3.60 o 
   9   4   0      494.04      498.60     12.67 o 
  10   4   0      977.92      966.13     19.92 o 
  11   4   0      381.24      373.53     11.49 o 
  12   4   0      508.42      483.06     13.44 o 
  14   4   0      564.82      539.39     14.44 o 
  15   4   0      110.80      106.06      6.06 o 
  16   4   0      241.91      212.23     14.66 o 
  17   4   0       25.86       30.37     19.12 o 
  18   4   0      161.05      151.65     10.28 o 
  19   4   0        0.38      133.03     34.46 o 
  20   4   0       74.53       65.97      6.24 o 
  21   4   0        5.25        9.39      6.15 o 
  22   4   0      117.81      138.76     17.86 o 
  23   4   0       42.79       45.64      8.25 o 
  24   4   0        3.60       34.04     17.89 o 
  25   4   0        0.55       14.05     13.15 o 
  26   4   0        0.00        0.00      7.50 o 
  27   4   0        1.86        0.00      8.61 o 
  28   4   0        1.80        0.17      6.86 o 
  29   4   0        0.05        0.00     15.25 o 
  30   4   0        0.32        0.00     10.56 o 
   1   5   0      107.69       69.43      6.96 o 
   2   5   0      234.13      194.29      9.04 o 
   3   5   0       29.11       27.94      3.66 o 
   4   5   0      596.91      587.63     16.57 o 
   5   5   0      449.64      461.17     13.56 o 
   6   5   0       92.06      104.55      6.54 o 
   7   5   0      543.64      557.45     15.66 o 
   8   5   0       35.94       37.12      4.06 o 
   9   5   0       72.77       78.18      6.49 o 
  10   5   0       10.63       12.54      5.05 o 
  11   5   0       15.94       17.55      3.12 o 
  12   5   0      118.41      100.08      9.43 o 
  13   5   0        8.88       15.36      3.39 o 
  14   5   0        1.65        9.86      3.41 o 
  15   5   0       11.11       21.62      5.16 o 
  16   5   0        0.84        1.44      4.47 o 
  17   5   0        9.99        9.66      3.37 o 
  18   5   0       42.11       36.25      5.73 o 
  19   5   0       21.03       23.03      4.69 o 
  20   5   0        9.88       13.52      4.08 o 
  21   5   0      169.88      150.13     12.38 o 
  22   5   0      302.23      278.35     22.68 o 
  23   5   0      118.39      139.32     17.50 o 
  24   5   0        1.85       27.59     17.24 o 
  25   5   0       40.19       61.80     11.75 o 
  26   5   0        9.21        1.45      7.98 o 
  27   5   0        0.19        2.94     12.23 o 
  28   5   0        0.73        0.00      7.59 o 
  29   5   0        0.19        0.00     13.54 o 
   0   6   0      440.61      315.90     17.29 o 
   1   6   0      127.63      142.08      8.05 o 
   2   6   0      197.70      219.82      9.96 o 
   3   6   0      127.79      107.23      8.09 o 
   4   6   0        5.66       14.69      5.20 o 
   5   6   0      208.96      181.21      9.42 o 
   6   6   0      183.17      189.34      9.00 o 
   7   6   0       20.74       29.67      4.23 o 
   8   6   0        3.47        9.36      4.28 o 
   9   6   0        0.18        0.00      2.54 o 
  10   6   0        8.84        6.50      2.69 o 
  11   6   0        3.46        1.36      3.40 o 
  12   6   0       29.82       36.39      4.81 o 
  13   6   0       72.94       92.48      7.28 o 
  14   6   0      190.09      193.68     12.49 o 
  15   6   0       33.51       65.64     22.19 o 
  16   6   0       29.44       40.40      6.15 o 
  17   6   0       35.18       35.96      5.87 o 
  18   6   0        0.41       11.18      5.41 o 
  19   6   0       14.34       15.27      4.73 o 
  20   6   0       28.95       26.12      7.72 o 
  21   6   0       32.13       31.80      7.57 o 
  22   6   0       46.14       41.95      6.77 o 
  23   6   0       44.75       52.79      9.01 o 
  24   6   0       25.82       39.99      9.30 o 
  25   6   0        2.25       11.17      8.10 o 
  26   6   0       14.47       21.28     10.72 o 
  27   6   0        6.83        3.25      9.56 o 
   1   7   0       40.68       41.31      4.74 o 
   2   7   0       13.76       29.31      4.95 o 
   3   7   0        0.00        0.73      2.39 o 
   4   7   0        3.23        3.38      6.33 o 
   5   7   0       14.53       12.62      9.34 o 
   6   7   0        4.11        6.02      3.76 o 
   7   7   0       14.37       20.26      8.06 o 
   8   7   0      110.29      118.89      9.20 o 
   9   7   0      156.90      135.50      9.45 o 
  10   7   0       11.34       12.07     18.00 o 
  11   7   0       53.71       57.50      6.92 o 
  12   7   0      168.43      149.68     18.94 o 
  13   7   0       43.22       62.66     10.28 o 
  14   7   0      200.64      173.32     20.16 o 
  15   7   0       19.00      204.62     51.02 o 
  16   7   0        0.14        9.74      9.33 o 
  17   7   0       10.75       11.80      6.63 o 
  18   7   0       10.99       16.99      5.95 o 
  19   7   0        1.06        4.24      4.92 o 
  20   7   0        8.28        3.11      4.86 o 
  21   7   0        1.60        2.05      5.16 o 
  22   7   0        1.38        6.72      6.09 o 
  23   7   0        9.17       16.80      6.97 o 
  24   7   0        5.27       16.22     11.35 o 
  25   7   0        1.11        3.21      9.49 o 
   0   8   0        3.73       77.10     25.05 o 
   1   8   0      100.78       87.17      8.98 o 
   2   8   0       82.42      105.75      9.18 o 
   3   8   0       41.25       56.90     11.30 o 
   4   8   0        0.37        6.04      6.24 o 
   5   8   0        7.94        5.77      5.85 o 
   6   8   0        0.11        0.47      3.32 o 
   7   8   0        0.31        0.00      5.66 o 
   8   8   0       27.47       26.74      9.03 o 
   9   8   0       56.79       62.15      6.68 o 
  10   8   0       22.62       23.18      6.11 o 
  11   8   0        3.20        5.48      4.33 o 
  12   8   0       18.90       22.49      7.40 o 
  13   8   0        4.68       19.48      9.77 o 
  14   8   0        1.58       18.06     13.30 o 
  15   8   0        0.58        4.94      6.12 o 
  16   8   0        2.69        6.69      6.72 o 
  17   8   0        3.44        0.00      6.18 o 
  18   8   0        1.87        8.57      5.69 o 
  19   8   0        0.95        0.00      5.63 o 
  20   8   0        2.54        8.41      5.89 o 
  21   8   0        5.42       19.01      6.70 o 
  22   8   0        1.28        5.80      9.36 o 
   1   9   0        7.96       16.06      7.25 o 
   2   9   0        7.50        3.10      8.31 o 
   3   9   0        2.00        5.74      4.58 o 
   4   9   0       13.41       26.97     12.34 o 
   5   9   0       27.34       28.65      8.71 o 
   6   9   0        8.09       19.88      5.11 o 
   7   9   0        0.87        0.00      5.55 o 
   8   9   0        2.99        2.00      4.29 o 
   9   9   0        3.22        6.54      5.95 o 
  10   9   0        0.01        1.23      4.43 o 
  11   9   0        0.01        6.86      4.32 o 
  12   9   0        2.21       22.24      8.87 o 
  13   9   0       10.77        0.00      7.66 o 
  14   9   0        0.01        7.73      6.51 o 
  15   9   0        3.82        6.04      7.95 o 
  16   9   0        2.16        0.00      6.51 o 
  17   9   0        0.01       12.85     10.03 o 
  18   9   0        0.41        0.00      6.12 o 
  19   9   0        0.66       10.24      6.17 o 
   0  10   0       52.93       41.18     12.37 o 
   1  10   0       18.63       26.79      8.35 o 
   2  10   0        1.68        3.26     13.09 o 
   3  10   0       18.66       13.67      5.63 o 
   4  10   0       15.95       20.60      5.73 o 
   5  10   0        3.94        6.67      5.19 o 
   6  10   0        0.00        2.02      4.71 o 
   7  10   0        1.95        3.79      7.00 o 
   8  10   0        3.79        0.00      4.26 o 
   9  10   0        0.11        3.70      4.95 o 
  10  10   0        5.46        3.19      4.88 o 
  11  10   0        8.87       16.01      8.23 o 
  12  10   0        5.37       17.70      7.68 o 
  13  10   0        0.03        0.00      7.48 o 
   1  11   0        0.00        6.62      7.53 o 
   2  11   0        0.06        0.00      5.40 o 
 -32   1   1        0.32        0.60      6.89 o 
 -31   1   1        0.80        0.00      5.33 o 
 -30   1   1        0.05        4.22      4.48 o 
 -29   1   1        1.21        6.30      6.69 o 
 -28   1   1        1.62        3.60      6.46 o 
 -27   1   1       20.99       19.05      7.03 o 
 -26   1   1       33.72       37.28      6.71 o 
 -25   1   1       46.13       32.80      6.50 o 
 -24   1   1       27.76       17.25      5.76 o 
 -23   1   1       14.51       24.86      8.86 o 
 -22   1   1      138.80      130.52     10.42 o 
 -21   1   1       44.93       44.16      6.17 o 
 -20   1   1        2.37       12.92      3.31 o 
 -19   1   1       57.01       67.39      5.59 o 
 -18   1   1       18.60       23.23      3.84 o 
 -17   1   1      226.45      243.12      8.83 o 
 -15   1   1      542.00      622.19     13.61 o 
 -13   1   1     7607.69     8511.66    115.58 o 
 -12   1   1     4457.33     5057.45    106.14 o 
 -11   1   1      141.31      203.18      7.01 o 
  -9   1   1     1672.88     1630.11     23.58 o 
  -8   1   1     1607.06     1699.53     25.46 o 
  -7   1   1      755.43      725.59     13.29 o 
  -6   1   1      903.82      898.05     15.89 o 
  -5   1   1      938.10      932.12     21.93 o 
  -4   1   1      240.60      209.06      5.50 o 
  -3   1   1      128.32      145.22      4.72 o 
  -2   1   1      819.55      836.64     13.88 o 
  -1   1   1      844.05      836.68     13.77 o 
   0   1   1        0.54        0.00      1.51 o 
   1   1   1        9.50        8.21      2.29 o 
   2   1   1      219.74      243.15      6.07 o 
   3   1   1       78.17       80.75      2.87 o 
   4   1   1     1058.32     1132.85     18.10 o 
   5   1   1     1439.89     1431.57     22.17 o 
   6   1   1      545.34      530.32     10.84 o 
   7   1   1      918.95      856.24     25.13 o 
   8   1   1      499.27      486.46     11.64 o 
  10   1   1       22.82       27.19      3.28 o 
  11   1   1       21.76       18.46      3.54 o 
  12   1   1       94.00      104.19      5.16 o 
  13   1   1      297.25      298.46      9.70 o 
  14   1   1      204.02      239.46      8.39 o 
  15   1   1        1.03       51.64     23.21 o 
  16   1   1      111.52      127.41      8.68 o 
  17   1   1      254.19      245.93      9.40 o 
  18   1   1      264.13      264.96     16.42 o 
  19   1   1      107.67      100.04     10.93 o 
  20   1   1      349.78      360.40     16.62 o 
  21   1   1       31.10       48.51      7.22 o 
  22   1   1       52.15       85.41     14.72 o 
  23   1   1      151.79      143.61     20.71 o 
  24   1   1       71.95      130.77     16.85 o 
  25   1   1        6.30       29.90     38.31 o 
  26   1   1       18.79       10.74      6.49 o 
  27   1   1        0.39        7.98     10.84 o 
  28   1   1       11.49        5.67      7.03 o 
  29   1   1        3.77        3.94      4.90 o 
  30   1   1        5.00        6.38      7.62 o 
  31   1   1        1.12        9.14      5.11 o 
  32   1   1        1.73        0.00      6.17 o 
 -32   2   1        0.01        1.53      6.08 o 
 -31   2   1        0.40        0.00      5.44 o 
 -30   2   1        0.79        0.00     12.74 o 
 -29   2   1        0.03        0.00      6.63 o 
 -28   2   1       10.07        7.75      4.65 o 
 -27   2   1        4.03        0.00      5.17 o 
 -26   2   1       94.36       86.63      9.42 o 
 -25   2   1       10.69        8.57      4.87 o 
 -24   2   1       25.82       15.66      5.59 o 
 -23   2   1        3.31        4.89      4.19 o 
 -22   2   1      102.26       92.85      9.28 o 
 -21   2   1        0.56        3.42      3.59 o 
 -20   2   1       27.18       28.23      5.31 o 
 -19   2   1        0.28        2.79      3.14 o 
 -18   2   1        0.45        2.96      3.55 o 
 -17   2   1        9.16       11.70      2.67 o 
 -16   2   1       35.72       28.87      4.09 o 
 -15   2   1       66.59       68.43      4.81 o 
 -14   2   1      182.37      192.47      7.94 o 
 -13   2   1      762.36      811.11     17.38 o 
 -11   2   1     4985.76     5650.09     73.04 o 
 -10   2   1       15.87       41.96     16.26 o 
  -9   2   1      258.89      258.73      8.32 o 
  -8   2   1      789.90      773.83     17.16 o 
  -7   2   1      699.07      772.25     17.13 o 
  -6   2   1      976.31      928.57     18.07 o 
  -5   2   1      444.60      451.29     10.79 o 
  -4   2   1      191.92      201.79      6.48 o 
  -3   2   1      656.71      690.15     13.18 o 
  -2   2   1      180.66      202.50      5.80 o 
  -1   2   1    10914.73    11306.10    134.05 o 
   0   2   1    33102.10    33545.96    588.62 o 
   1   2   1   116697.27    95442.48   1402.96 o 
   2   2   1    25955.46    27747.84    390.61 o 
   3   2   1      116.95       90.72     11.59 o 
   4   2   1      775.52      778.56     12.80 o 
   5   2   1      344.82      315.53      7.36 o 
   6   2   1      233.37      238.92      6.08 o 
   7   2   1      367.83      363.34      7.89 o 
   8   2   1       14.89       20.70      3.00 o 
   9   2   1        6.18        9.50      1.62 o 
  10   2   1       27.42       24.70      2.82 o 
  11   2   1        8.13       15.80      2.75 o 
  12   2   1        1.33        7.27      6.67 o 
  13   2   1       39.82       49.12      6.36 o 
  14   2   1      775.50      844.37     16.85 o 
  15   2   1     1488.23     1309.86     47.42 o 
  16   2   1      435.63      462.51     14.22 o 
  18   2   1       58.79       62.32      7.16 o 
  19   2   1        0.01       14.12      9.52 o 
  20   2   1       27.80       34.59      7.53 o 
  21   2   1      114.13      117.72     15.84 o 
  22   2   1      789.39      785.72     59.58 o 
  23   2   1      441.20      481.59     20.63 o 
  24   2   1       13.57      168.20     34.87 o 
  26   2   1        1.52        3.70      6.97 o 
  27   2   1        0.03        3.04      5.01 o 
  28   2   1        0.42        2.16      4.94 o 
  29   2   1        4.16        2.17      7.58 o 
  30   2   1        0.17        4.17      5.47 o 
  31   2   1        0.01        0.00      5.25 o 
  32   2   1        0.16        2.18      6.61 o 
 -31   3   1        0.29        0.00      6.30 o 
 -30   3   1        0.07        5.79      6.30 o 
 -29   3   1        3.81        0.00      5.93 o 
 -28   3   1       37.02       30.30      9.65 o 
 -27   3   1       57.32       54.23      8.40 o 
 -26   3   1       36.75       30.80      6.85 o 
 -25   3   1       21.04       26.58      5.99 o 
 -24   3   1       58.92       58.17      7.99 o 
 -23   3   1      228.52      199.02     13.96 o 
 -22   3   1      272.32      264.81     13.13 o 
 -21   3   1      300.65      287.50     13.11 o 
 -20   3   1       73.41       77.40      6.97 o 
 -19   3   1        1.62        3.61      3.58 o 
 -18   3   1        7.62        4.57      3.32 o 
 -17   3   1        6.31        3.95      2.65 o 
 -16   3   1        0.01        0.00      2.24 o 
 -15   3   1        1.99       12.61     11.09 o 
 -14   3   1       70.36       73.80      4.92 o 
 -13   3   1       97.71      100.79      9.24 o 
 -11   3   1     1362.54     1523.15     28.43 o 
 -10   3   1        3.99        3.62      2.07 o 
  -9   3   1        2.69        2.48      1.98 o 
  -8   3   1       74.14       78.45      5.22 o 
  -7   3   1      397.68      420.19     11.53 o 
  -6   3   1     1219.44     1227.34     28.43 o 
  -5   3   1      448.00      441.93     11.11 o 
  -4   3   1       77.65       89.32      4.60 o 
  -3   3   1      407.61      477.73     11.47 o 
  -2   3   1     7835.22     8780.19    263.02 o 
  -1   3   1     8158.59     8633.95    148.24 o 
   0   3   1     4366.83     4730.90     61.23 o 
   1   3   1     6546.40     6668.46     89.01 o 
   2   3   1     6709.36     7391.77     88.11 o 
   3   3   1       25.99       20.43      3.89 o 
   4   3   1       40.14       44.47      4.03 o 
   5   3   1      116.67      118.99      4.86 o 
   6   3   1      429.99      446.12     10.57 o 
   7   3   1     1160.73     1157.42     20.06 o 
   8   3   1      165.55      161.21      5.79 o 
   9   3   1       27.68       33.14      2.70 o 
  10   3   1        1.76        4.09      2.74 o 
  11   3   1       81.54       74.78      4.10 o 
  12   3   1        2.11        6.61      2.89 o 
  13   3   1      588.09      550.39     12.64 o 
  15   3   1      230.75      202.28      9.37 o 
  16   3   1      332.00      319.73     14.91 o 
  17   3   1      277.34      243.11     16.30 o 
  18   3   1       55.21       49.60      6.12 o 
  19   3   1        0.37        5.18      8.34 o 
  20   3   1       50.28       37.83      8.90 o 
  21   3   1      236.47      197.14     12.66 o 
  22   3   1      367.39      341.51     17.26 o 
  23   3   1      263.33      235.17     27.60 o 
  24   3   1       62.50       63.18      8.34 o 
  25   3   1        9.74       49.33     56.85 o 
  26   3   1        1.55        6.34     12.33 o 
  27   3   1       16.54       23.56      6.75 o 
  28   3   1        0.02        0.00     13.73 o 
  29   3   1        3.45        7.13      7.94 o 
  30   3   1        0.47        0.00      7.33 o 
  31   3   1        3.96       10.74      7.86 o 
 -30   4   1        0.02        0.00     11.19 o 
 -29   4   1        1.82        0.00      8.35 o 
 -28   4   1        0.26        0.00      5.10 o 
 -27   4   1       12.40       11.71      5.96 o 
 -26   4   1        0.00        0.00      4.99 o 
 -25   4   1       43.29       56.55     10.64 o 
 -24   4   1       60.79       58.84      7.83 o 
 -23   4   1      206.30      198.94     11.41 o 
 -22   4   1       76.81       78.58      7.47 o 
 -21   4   1        5.40       10.20     10.93 o 
 -20   4   1        7.28       23.22     11.49 o 
 -19   4   1       77.72       74.19      6.51 o 
 -18   4   1       51.14       57.32      6.73 o 
 -17   4   1       35.43       35.88      4.19 o 
 -16   4   1      254.25      219.31     11.88 o 
 -15   4   1      221.14      256.83     10.37 o 
 -14   4   1      533.24      533.20     15.83 o 
 -13   4   1     1281.66     1166.13     22.79 o 
 -12   4   1      531.62      563.68     14.99 o 
 -10   4   1      323.62      347.50     13.51 o 
  -9   4   1       19.85       25.61      3.70 o 
  -8   4   1       48.48       56.69      4.92 o 
  -7   4   1      368.93      351.01     15.15 o 
  -6   4   1      505.94      539.52     15.12 o 
  -5   4   1      183.18      209.94      8.01 o 
  -4   4   1      128.90      125.70      6.21 o 
  -3   4   1      464.05      486.51     12.81 o 
  -2   4   1     1012.56     1047.54     20.39 o 
  -1   4   1     1169.46     1159.99     21.63 o 
   0   4   1      359.28      334.79      9.89 o 
   1   4   1     1152.72     1062.79     19.82 o 
   2   4   1     1019.00     1138.84     20.52 o 
   3   4   1      370.56      355.56     10.12 o 
   4   4   1      275.36      330.10     10.15 o 
   5   4   1     1328.72     1264.22     23.19 o 
   6   4   1      316.64      310.54     12.48 o 
   7   4   1       41.23       47.16      4.03 o 
   8   4   1       55.59       67.24      4.24 o 
   9   4   1        7.38        9.89      2.31 o 
  10   4   1       44.46       47.35      3.65 o 
  11   4   1       55.11       61.08      4.25 o 
  12   4   1      102.24       99.69      5.22 o 
  13   4   1      107.75      115.51      5.78 o 
  14   4   1      105.35      112.42      8.32 o 
  15   4   1       88.54       97.75      6.60 o 
  16   4   1        6.41       21.09     13.48 o 
  17   4   1        0.87        3.43      4.37 o 
  18   4   1        0.04        6.52      3.09 o 
  19   4   1       95.75       94.59      7.19 o 
  20   4   1      111.44      106.23      7.48 o 
  21   4   1        6.15       34.83     26.53 o 
  22   4   1        2.16       17.62      7.53 o 
  23   4   1       13.35       18.39      6.56 o 
  24   4   1       44.21       28.07      8.76 o 
  25   4   1       11.84       11.85      6.78 o 
  26   4   1        3.38        5.03      7.38 o 
  27   4   1        4.71        0.00     15.10 o 
  28   4   1        2.27        0.00     11.16 o 
  29   4   1        1.19        0.00     10.53 o 
  30   4   1        2.49        0.00     14.98 o 
 -29   5   1        0.31        1.72      8.67 o 
 -28   5   1        1.06        0.00     11.15 o 
 -27   5   1        0.02        0.00     10.63 o 
 -26   5   1        1.50       11.29      6.72 o 
 -25   5   1       34.94       20.53     21.94 o 
 -24   5   1        2.13        7.09      4.29 o 
 -23   5   1        9.90        9.39      4.71 o 
 -22   5   1       37.93       39.83      5.77 o 
 -21   5   1        1.38       12.22      4.41 o 
 -20   5   1       60.84       51.02      7.46 o 
 -19   5   1       15.21        8.43      5.27 o 
 -18   5   1       90.73       90.25      7.71 o 
 -17   5   1      151.13      138.32      9.20 o 
 -16   5   1        3.57       10.57      6.34 o 
 -15   5   1        3.93       16.85      9.40 o 
 -14   5   1       70.69       67.26      6.23 o 
 -13   5   1       77.77       79.54      8.82 o 
 -12   5   1      166.16      172.49     10.19 o 
 -11   5   1       98.22       97.06     12.29 o 
  -9   5   1      626.70      567.98     17.02 o 
  -8   5   1      379.80      364.69     13.35 o 
  -7   5   1       51.09       49.05      6.47 o 
  -6   5   1       97.08       95.91      5.90 o 
  -5   5   1      114.15      106.00      6.28 o 
  -4   5   1       84.87       85.77      5.52 o 
  -3   5   1      269.61      267.99     10.25 o 
  -2   5   1      364.20      322.19     11.00 o 
  -1   5   1       40.75       45.30      4.34 o 
   0   5   1      206.91      220.31      8.74 o 
   1   5   1      120.52       81.87      5.48 o 
   2   5   1      814.91     1046.74     21.21 o 
   3   5   1     1573.68     1385.31     25.41 o 
   4   5   1      117.04      127.82      6.66 o 
   5   5   1       20.50       26.18      4.91 o 
   6   5   1       44.74       43.69      6.23 o 
   7   5   1      129.21      129.05      8.10 o 
   8   5   1       55.85       62.03      5.59 o 
   9   5   1      456.38      448.99     13.17 o 
  10   5   1      147.64      144.08      7.10 o 
  11   5   1        6.15        5.00      2.53 o 
  12   5   1       41.41       37.57      4.18 o 
  13   5   1      122.05      115.85      7.11 o 
  14   5   1       10.09       16.73      4.73 o 
  15   5   1       83.92       69.77      7.40 o 
  16   5   1       41.06       43.10      7.45 o 
  17   5   1       24.67       28.53      5.72 o 
  18   5   1       81.93       75.71      9.57 o 
  19   5   1       13.43       30.16     15.82 o 
  20   5   1      139.27      126.71     10.21 o 
  21   5   1       27.31       34.14      8.73 o 
  22   5   1        9.91       14.67      9.97 o 
  23   5   1        8.48       17.33      6.61 o 
  24   5   1        0.77        0.00      5.80 o 
  25   5   1        0.98        0.00      6.82 o 
  26   5   1        0.00        0.00     12.75 o 
  27   5   1        0.83        0.00     15.25 o 
  28   5   1        7.15        1.82     13.53 o 
  29   5   1        2.66        0.00      8.23 o 
 -27   6   1        0.67        0.00      9.71 o 
 -26   6   1        1.18       20.54     14.17 o 
 -25   6   1       24.89       40.16     11.83 o 
 -24   6   1       38.27       46.41     10.38 o 
 -23   6   1        6.18       17.24     14.80 o 
 -22   6   1       28.05       16.27      6.26 o 
 -21   6   1       18.98       27.58      7.79 o 
 -20   6   1        7.18       12.38     11.11 o 
 -19   6   1       12.78       43.00     12.79 o 
 -18   6   1       45.33       44.19      7.49 o 
 -17   6   1      103.22       99.36      8.57 o 
 -16   6   1        0.43       18.28     16.97 o 
 -15   6   1       76.56       72.81      8.42 o 
 -14   6   1        5.56       17.35      5.80 o 
 -13   6   1       42.15       46.66      6.37 o 
 -12   6   1       15.67       12.75      3.20 o 
 -11   6   1       22.30       15.42      3.58 o 
 -10   6   1        1.41        7.17      2.94 o 
  -9   6   1       73.02       75.64      8.50 o 
  -8   6   1       10.87       13.79      4.44 o 
  -7   6   1       39.11       49.78      5.94 o 
  -6   6   1       26.41       25.31      4.74 o 
  -5   6   1        0.03        0.00      2.67 o 
  -4   6   1        1.44        2.88      2.81 o 
  -3   6   1       26.59       20.40      3.44 o 
  -2   6   1       40.47       39.03      4.46 o 
  -1   6   1       18.82       19.75      5.03 o 
   0   6   1       27.08       31.14      5.48 o 
   1   6   1      503.47      406.74     13.14 o 
   2   6   1        6.50        5.85      3.97 o 
   3   6   1      275.52      250.81      9.97 o 
   4   6   1       54.60       51.86      4.91 o 
   5   6   1       14.60       14.54      3.84 o 
   6   6   1        0.41        0.50      2.82 o 
   7   6   1        1.51        5.83      5.23 o 
   8   6   1       23.92       17.80      7.06 o 
   9   6   1      246.73      252.88     14.96 o 
  10   6   1      275.86      257.61     11.42 o 
  11   6   1       85.00       71.99      6.01 o 
  12   6   1       29.15       37.70      5.39 o 
  13   6   1      130.07       47.19     12.60 o 
  14   6   1        0.75       30.57     13.33 o 
  15   6   1       26.90       42.83      8.80 o 
  16   6   1        4.48       20.30      5.07 o 
  17   6   1       38.35       43.92      6.81 o 
  18   6   1       71.88       58.63     10.87 o 
  19   6   1       18.36       25.01      8.70 o 
  20   6   1        1.41        4.05      4.80 o 
  21   6   1        6.06       10.71      5.08 o 
  22   6   1        9.19        5.18      6.81 o 
  23   6   1        0.14       16.46      7.38 o 
  24   6   1        2.22        1.46      9.19 o 
  25   6   1        2.15        9.80      8.33 o 
  26   6   1        0.64       10.23      8.37 o 
  27   6   1        0.43       16.51      9.34 o 
 -25   7   1       12.79       41.73     21.44 o 
 -24   7   1        7.38       34.45     13.28 o 
 -23   7   1       15.82       22.98     12.49 o 
 -22   7   1       82.53       84.60     10.60 o 
 -21   7   1       88.04       77.68     13.52 o 
 -20   7   1        4.46       14.14     10.03 o 
 -19   7   1       21.22       21.48      7.20 o 
 -18   7   1       22.57       21.90      6.09 o 
 -17   7   1        1.06        3.47      4.34 o 
 -16   7   1        1.06        2.47      4.43 o 
 -15   7   1        0.00        4.76      7.09 o 
 -14   7   1        0.28        5.59      3.68 o 
 -13   7   1        9.79        8.55      7.08 o 
 -12   7   1       41.51       37.77      5.11 o 
 -11   7   1        0.00        0.18      3.31 o 
 -10   7   1        9.82        3.93      3.69 o 
  -9   7   1        6.38       14.19      4.31 o 
  -8   7   1       10.59        7.70      4.17 o 
  -7   7   1       23.06       12.74      5.04 o 
  -6   7   1       22.19       24.43      4.72 o 
  -5   7   1        1.99        1.76      5.09 o 
  -4   7   1       91.32       86.98      6.82 o 
  -3   7   1       98.87       97.62      7.30 o 
  -2   7   1       15.43       25.21      4.55 o 
  -1   7   1      267.12      220.80     11.84 o 
   0   7   1      155.14      206.36     11.36 o 
   1   7   1       46.60       35.48      5.51 o 
   2   7   1        2.95       11.07      4.47 o 
   3   7   1        1.98        6.24      3.74 o 
   4   7   1       30.70       34.07      7.87 o 
   5   7   1       11.10        5.74      3.32 o 
   6   7   1        3.14        3.63      3.16 o 
   7   7   1        3.07        0.89      2.95 o 
   8   7   1        2.44        9.68      3.50 o 
   9   7   1        6.03        7.86      5.39 o 
  10   7   1        0.10        2.12      4.28 o 
  11   7   1       18.32       20.93      4.09 o 
  12   7   1        2.34       10.84      8.09 o 
  13   7   1        3.41       24.75      9.02 o 
  14   7   1       30.40       28.25      6.43 o 
  15   7   1        9.85       14.83     11.02 o 
  16   7   1        6.81       12.29      6.97 o 
  17   7   1        3.24        7.91      4.95 o 
  18   7   1        4.64        4.74      4.93 o 
  19   7   1        0.49        0.00      4.83 o 
  20   7   1        0.14        0.00      9.07 o 
  21   7   1        5.28        0.00      9.55 o 
  22   7   1       13.31        6.09      5.14 o 
  23   7   1        6.11        0.00     11.29 o 
  24   7   1        0.45        6.87     13.31 o 
  25   7   1        0.19        0.83      9.40 o 
 -22   8   1       22.46       14.83      6.99 o 
 -21   8   1       28.38       23.76      7.67 o 
 -20   8   1       27.37       15.84      8.00 o 
 -19   8   1       24.27       20.51      6.96 o 
 -18   8   1       10.77        7.69      7.38 o 
 -17   8   1        0.27        1.35      5.32 o 
 -16   8   1        0.28        6.04      8.07 o 
 -15   8   1        6.91       20.85      5.99 o 
 -14   8   1       10.61       17.86      6.25 o 
 -13   8   1        1.58        5.44      6.03 o 
 -12   8   1        0.07        5.87      8.96 o 
 -11   8   1       20.19       27.10      8.24 o 
 -10   8   1        0.00        1.79      4.35 o 
  -9   8   1        1.24        1.17      3.63 o 
  -8   8   1       22.29       14.57     10.33 o 
  -7   8   1        4.59        7.82      5.18 o 
  -6   8   1       25.63       23.35      5.39 o 
  -5   8   1       80.42       73.59      7.85 o 
  -4   8   1       70.70       69.32      7.79 o 
  -3   8   1       49.80       36.21      6.42 o 
  -2   8   1       34.72       37.32      5.30 o 
  -1   8   1        4.47        6.78      4.47 o 
   0   8   1        9.21        9.21      5.35 o 
   1   8   1       19.41       15.04      4.04 o 
   2   8   1       13.60       19.36      7.45 o 
   3   8   1       25.96       32.04      5.18 o 
   4   8   1        0.72        8.98      3.34 o 
   5   8   1        3.11        8.36      5.55 o 
   6   8   1       14.99       14.65      3.84 o 
   7   8   1        0.03       12.14      3.72 o 
   8   8   1       31.61       27.47      7.07 o 
   9   8   1       28.97       34.21      5.23 o 
  10   8   1        2.18        8.95      3.77 o 
  11   8   1       28.96       21.13      4.54 o 
  12   8   1        3.62        5.48     14.22 o 
  13   8   1        2.25        4.28      6.88 o 
  14   8   1       21.15       12.73      6.33 o 
  15   8   1        4.15        4.90      5.36 o 
  16   8   1        2.61        8.89      6.66 o 
  17   8   1        0.64        0.00      4.59 o 
  18   8   1        3.68        7.62      5.81 o 
  19   8   1        8.90       11.59      5.93 o 
  20   8   1        2.35        3.48      9.55 o 
  21   8   1        0.25        0.00      6.00 o 
  22   8   1        0.43        0.00      6.15 o 
 -19   9   1        0.07        0.00      8.64 o 
 -18   9   1        0.74        0.00      7.36 o 
 -17   9   1        0.73       29.75     42.43 o 
 -16   9   1        2.44       10.56      8.45 o 
 -15   9   1       11.42        9.88      9.75 o 
 -14   9   1        3.02       12.27      6.77 o 
 -13   9   1        0.35        0.00      5.56 o 
 -12   9   1        0.87        7.75      5.77 o 
 -11   9   1        9.29        0.30      7.42 o 
 -10   9   1        0.27        1.59      4.69 o 
  -9   9   1       10.72        2.65      4.25 o 
  -8   9   1        6.42        4.41      9.49 o 
  -7   9   1        2.03        0.01     10.02 o 
  -6   9   1        7.08       14.42      6.02 o 
  -5   9   1        7.92        5.02     10.15 o 
  -4   9   1        0.75        1.47      3.71 o 
  -3   9   1        0.06       10.67      5.38 o 
  -2   9   1       14.74       31.01     15.30 o 
  -1   9   1       60.57       67.91      8.00 o 
   0   9   1       48.13       46.33      6.77 o 
   1   9   1       14.97       31.62      7.37 o 
   2   9   1        5.66       14.47      4.49 o 
   3   9   1        0.32        3.72      3.74 o 
   4   9   1        0.67        2.08      6.64 o 
   5   9   1        0.36        5.80      3.92 o 
   6   9   1        2.08        8.51      7.03 o 
   7   9   1       12.63       12.31      4.35 o 
   8   9   1       22.95       27.77      6.01 o 
   9   9   1       25.43       16.40     11.03 o 
  10   9   1       13.54       18.35      4.70 o 
  11   9   1        0.02        8.72      5.87 o 
  12   9   1       11.48        9.53      5.70 o 
  13   9   1       17.45       13.70      8.09 o 
  14   9   1        4.79       11.12     13.17 o 
  15   9   1       16.42       10.43      8.72 o 
  16   9   1        1.81        0.00      5.17 o 
  17   9   1        0.38        2.11      7.63 o 
  18   9   1        0.90        3.42      8.00 o 
 -13  10   1       24.14       21.58      8.89 o 
 -12  10   1        8.65        9.52      7.81 o 
 -11  10   1        2.41        6.23      6.04 o 
 -10  10   1        8.51        4.77      5.35 o 
  -9  10   1       21.04       23.34      9.49 o 
  -8  10   1       15.87       12.07      9.42 o 
  -7  10   1        5.08        0.59      8.55 o 
  -6  10   1        5.97        5.74      5.55 o 
  -5  10   1       15.84       24.56      5.19 o 
  -4  10   1        6.84       10.64      5.86 o 
  -3  10   1        8.46       13.25     12.60 o 
  -2  10   1       56.73       47.78      6.81 o 
  -1  10   1       45.48       35.76     11.40 o 
   0  10   1       18.63       17.75     11.11 o 
   1  10   1       12.47       16.45      5.60 o 
   2  10   1       27.50       13.04      5.10 o 
   3  10   1       22.82       34.39      6.50 o 
   4  10   1        6.44       10.85      5.28 o 
   5  10   1        2.02        3.62      4.93 o 
   6  10   1        6.90       17.90      5.42 o 
   7  10   1        1.78        5.26      5.55 o 
   8  10   1        0.92        0.00      5.20 o 
   9  10   1        4.95        2.88      6.02 o 
  10  10   1       10.29        7.23      8.60 o 
  11  10   1        9.01       26.83     12.98 o 
  12  10   1        4.87        4.15     35.32 o 
  13  10   1        2.98        6.79     12.30 o 
 -33   0   2        0.63       10.52      8.65 o 
 -32   0   2        1.54        0.00     15.39 o 
 -31   0   2        5.66        9.95      7.77 o 
 -30   0   2        3.31        9.44      7.87 o 
 -29   0   2        0.04        0.00      8.38 o 
 -28   0   2        0.00        0.00      5.98 o 
 -27   0   2       39.07       46.71     10.38 o 
 -26   0   2      290.39      241.46     21.51 o 
 -25   0   2      182.48      144.97     16.63 o 
 -24   0   2       17.15       25.98      7.95 o 
 -23   0   2      197.61      227.27     20.08 o 
 -22   0   2      346.13      349.59     24.54 o 
 -21   0   2      249.14      228.13     14.30 o 
 -20   0   2       22.68       29.01      6.36 o 
 -19   0   2      229.93      242.71     14.11 o 
 -18   0   2       83.82       97.44      8.66 o 
 -17   0   2     1193.61     1254.94     35.59 o 
 -16   0   2        0.12        9.42      5.09 o 
 -15   0   2     1016.33      954.38     28.42 o 
 -14   0   2        1.37        4.51      3.20 o 
 -13   0   2       19.35       18.34     22.21 o 
 -12   0   2     1992.08     2082.44     46.89 o 
 -11   0   2     2476.64     2483.79     52.39 o 
 -10   0   2        7.02        8.36      3.14 o 
  -9   0   2     4806.77     5193.23     95.41 o 
  -8   0   2      382.04      425.12     15.06 o 
  -7   0   2      484.61      469.31     15.45 o 
  -6   0   2     6447.01     6223.70    113.95 o 
  -5   0   2    15669.70    17189.83    284.45 o 
  -4   0   2      340.98      376.46     12.99 o 
  -3   0   2      132.69      119.04      6.75 o 
  -2   0   2     7638.66     8618.78    203.28 o 
  -1   0   2        0.49        0.00      1.78 o 
   0   0   2    19926.40    18802.07    381.09 o 
   1   0   2    20059.40    18705.59    449.59 o 
   2   0   2    15333.54    16148.97    418.17 o 
   3   0   2    64046.43    63182.52   1124.90 o 
   4   0   2    12721.93    13443.58    284.27 o 
   5   0   2     1097.41     1086.49     27.31 o 
   6   0   2     1144.12     1070.63     26.51 o 
   7   0   2     1799.25     1832.70     39.64 o 
   8   0   2       73.09       68.61      3.96 o 
   9   0   2       76.38       76.26      3.96 o 
  10   0   2        5.04        9.08      4.74 o 
  11   0   2        4.93        3.73      1.65 o 
  12   0   2      113.57      124.08      5.16 o 
  13   0   2      474.85      413.00     12.05 o 
  15   0   2      352.39      313.98     20.51 o 
  16   0   2      815.86      714.85     33.60 o 
  17   0   2     1052.95      991.01     36.72 o 
  19   0   2      293.95      260.12     17.87 o 
  21   0   2      194.90      154.81     19.43 o 
  22   0   2     1841.66     1870.39    269.89 o 
  23   0   2     1738.30     1630.73     66.75 o 
  26   0   2        1.13       29.68     43.97 o 
  27   0   2       15.60        6.14     10.63 o 
  28   0   2        0.65        0.00      6.95 o 
  29   0   2        0.90       14.09     11.18 o 
  30   0   2        0.00        0.00      9.50 o 
  31   0   2        0.00        6.78     11.91 o 
  32   0   2        0.31        0.43      8.76 o 
 -32   1   2        0.51        8.07      6.58 o 
 -31   1   2        2.22       10.99      5.31 o 
 -30   1   2        0.27        1.06      6.85 o 
 -29   1   2        2.89        0.00      4.85 o 
 -28   1   2        0.70        0.00      5.05 o 
 -27   1   2       42.12       45.72      7.41 o 
 -26   1   2       73.09       66.52      8.46 o 
 -25   1   2        3.60       10.16      4.94 o 
 -24   1   2       79.51       80.53      9.12 o 
 -23   1   2      196.89      204.21     13.88 o 
 -22   1   2       90.90       86.73      7.43 o 
 -21   1   2        2.80       14.53      7.09 o 
 -20   1   2      129.32      144.09      7.88 o 
 -19   1   2        0.43        2.72      2.72 o 
 -18   1   2       35.75       38.18      4.23 o 
 -17   1   2      258.68      269.36      9.64 o 
 -16   1   2      270.12      237.46      9.31 o 
 -15   1   2      330.34      370.59     11.58 o 
 -14   1   2       30.30       38.77      6.39 o 
 -13   1   2     7063.55     7925.44    100.67 o 
 -12   1   2     8679.63     9852.56    121.84 o 
 -11   1   2      563.59      651.35     14.99 o 
 -10   1   2     1422.23     1572.36     26.15 o 
  -9   1   2     1072.68     1149.03     20.65 o 
  -8   1   2     2437.61     2278.23     33.78 o 
  -7   1   2      165.50      150.20      6.36 o 
  -6   1   2     2076.99     2008.28     32.01 o 
  -5   1   2      178.59      176.32      6.05 o 
  -4   1   2      404.00      408.02      9.56 o 
  -3   1   2     1104.21     1157.48     22.14 o 
  -2   1   2       17.84       15.96      2.00 o 
  -1   1   2     2865.20     3018.17     40.19 o 
   0   1   2      492.46      516.81     11.16 o 
   1   1   2     1095.00     1013.43     19.18 o 
   2   1   2     4324.94     4824.92     58.25 o 
   3   1   2     8185.83     7816.76     86.42 o 
   4   1   2       75.23       50.02      2.77 o 
   5   1   2      192.08      133.24      4.37 o 
   6   1   2      424.68      438.48      8.88 o 
   7   1   2     2020.70     1962.91     31.19 o 
   8   1   2      148.70      174.75      6.30 o 
   9   1   2      184.80      160.23      6.27 o 
  10   1   2       25.82       23.22      2.61 o 
  11   1   2      985.10      977.68     23.18 o 
  12   1   2      525.83      537.86     20.37 o 
  14   1   2       16.22       11.84      2.21 o 
  15   1   2      404.82      366.62     11.51 o 
  17   1   2      196.49      204.87     12.27 o 
  18   1   2        2.06       41.10     29.35 o 
  19   1   2       14.46       16.91      4.17 o 
  20   1   2       64.90       67.84      8.33 o 
  21   1   2        1.53       28.61     16.88 o 
  22   1   2      137.61      140.18     15.02 o 
  23   1   2      133.01      184.10     17.00 o 
  24   1   2       16.47       65.23     16.63 o 
  25   1   2        4.26       39.92     35.08 o 
  26   1   2        0.23        3.79      6.44 o 
  27   1   2        3.29        1.43      5.03 o 
  28   1   2        5.40       15.01      8.02 o 
  29   1   2        4.21        2.55      4.92 o 
  30   1   2        0.73        2.82      6.90 o 
  31   1   2        0.09        0.00      7.67 o 
 -32   2   2        0.31        0.00      6.41 o 
 -31   2   2        0.72        0.00      5.89 o 
 -30   2   2        1.30        0.00      6.92 o 
 -29   2   2        0.37        0.00      5.15 o 
 -28   2   2       11.05       10.75      5.37 o 
 -27   2   2       11.43        6.30      5.02 o 
 -26   2   2        2.91       11.07      5.52 o 
 -25   2   2        2.29       10.13      5.16 o 
 -24   2   2       10.19        1.49      5.78 o 
 -23   2   2        1.05        4.11      4.84 o 
 -22   2   2       74.56       56.62      6.73 o 
 -21   2   2        1.09        0.00      3.88 o 
 -20   2   2       85.14       89.67      6.30 o 
 -19   2   2        3.55        7.34      2.94 o 
 -18   2   2      335.66      329.21     11.93 o 
 -17   2   2      129.51      126.30      7.17 o 
 -16   2   2       26.10       27.77      3.63 o 
 -15   2   2        4.69        3.23      2.44 o 
 -14   2   2      156.86      132.11      6.62 o 
 -13   2   2       62.22       82.89      6.61 o 
 -12   2   2      370.12      360.57     12.57 o 
 -10   2   2     1747.82     1996.29     53.79 o 
  -9   2   2      374.01      391.23     10.62 o 
  -8   2   2        7.50        9.22      2.51 o 
  -7   2   2      103.16       99.31      5.19 o 
  -6   2   2       98.91      100.84      5.29 o 
  -5   2   2       54.70       62.24      4.14 o 
  -4   2   2      300.13      333.47     11.99 o 
  -3   2   2      741.24      763.89     15.60 o 
  -2   2   2     9051.52     9621.21    330.54 o 
  -1   2   2    12927.40    13222.61    294.14 o 
   0   2   2     4727.72     5274.84    166.25 o 
   1   2   2       58.41       51.24      4.57 o 
   2   2   2     3245.58     3476.07     58.87 o 
   3   2   2      407.12      482.47     11.72 o 
   4   2   2     8387.63     8687.35    112.52 o 
   5   2   2     7053.74     7569.21     85.39 o 
   6   2   2      735.82      867.71     14.77 o 
   7   2   2      414.37      430.87      9.21 o 
   8   2   2      836.97      777.65     13.44 o 
   9   2   2      439.91      431.77      9.06 o 
  10   2   2      418.09      442.25     12.26 o 
  11   2   2      269.37      269.76      9.21 o 
  13   2   2        3.27        4.10      2.02 o 
  14   2   2       51.71       43.76      4.70 o 
  15   2   2      191.05      174.37      8.08 o 
  16   2   2        8.33       13.30      6.70 o 
  17   2   2        4.34       15.80      6.18 o 
  18   2   2        5.07        5.56      2.89 o 
  19   2   2       98.28       48.75     18.25 o 
  20   2   2      410.65      378.89     17.61 o 
  21   2   2      100.87      119.23     14.49 o 
  22   2   2       24.26       90.16     17.37 o 
  23   2   2       38.90       67.59     16.02 o 
  24   2   2        0.47        9.99      6.82 o 
  25   2   2        1.91        1.97      7.07 o 
  26   2   2        4.37       11.37      5.01 o 
  27   2   2       11.53        6.87      7.92 o 
  28   2   2        0.01        9.57      4.80 o 
  29   2   2        2.10       17.00      7.56 o 
  30   2   2        3.52        0.00     13.74 o 
  31   2   2        0.50        0.00      8.07 o 
 -31   3   2        2.66        6.35     11.57 o 
 -30   3   2        0.00        0.00      6.27 o 
 -29   3   2        2.85        3.89      7.29 o 
 -28   3   2        1.36        2.74      8.01 o 
 -27   3   2        6.14        3.11      6.86 o 
 -26   3   2        3.18        2.77      5.25 o 
 -25   3   2       10.92        6.41      5.35 o 
 -24   3   2        0.44        0.00      4.61 o 
 -23   3   2      100.70       92.66      8.20 o 
 -22   3   2       10.97       10.87      4.68 o 
 -21   3   2       18.37       13.49      4.46 o 
 -20   3   2        1.82        4.04      3.87 o 
 -19   3   2       11.62       11.94      3.21 o 
 -18   3   2        0.48        1.80      2.96 o 
 -17   3   2        0.87        1.07      2.67 o 
 -16   3   2       10.02       12.11      3.04 o 
 -15   3   2       54.81       52.39      5.03 o 
 -14   3   2      260.00      256.14     13.47 o 
 -13   3   2      705.75      705.82     19.14 o 
 -12   3   2      188.29      204.20      8.56 o 
 -11   3   2      149.49      179.00      7.74 o 
 -10   3   2      232.60      319.67     10.35 o 
  -9   3   2      710.28      947.33     21.31 o 
  -8   3   2      173.75      137.97      6.98 o 
  -7   3   2       57.22       60.89      4.61 o 
  -6   3   2      196.73      205.90      8.04 o 
  -5   3   2        9.11       15.64      2.95 o 
  -4   3   2       31.11       37.51      3.17 o 
  -3   3   2        5.53       12.38      2.33 o 
  -2   3   2      157.07      190.87      6.50 o 
  -1   3   2        7.23       10.93      1.94 o 
   0   3   2       23.59       20.34      3.20 o 
   1   3   2      103.23       94.73      6.17 o 
   2   3   2       13.25       18.32      4.94 o 
   3   3   2     2204.16     2350.56     45.31 o 
   4   3   2      817.90      749.89     16.93 o 
   5   3   2      430.67      450.32     12.07 o 
   6   3   2      554.09      550.94     11.12 o 
   7   3   2       95.23      106.62      4.22 o 
   8   3   2       97.17      123.14      4.79 o 
   9   3   2      356.31      333.61      8.41 o 
  10   3   2      378.47      402.45      9.55 o 
  11   3   2      161.61      198.42      6.32 o 
  12   3   2       19.21       46.33     20.30 o 
  13   3   2        5.52        9.13      4.32 o 
  14   3   2       20.88       13.04      4.08 o 
  15   3   2       83.35       64.77      5.33 o 
  16   3   2        8.61       31.27      9.27 o 
  17   3   2        5.03       11.43      6.57 o 
  18   3   2      213.32      187.77      9.19 o 
  19   3   2       21.55       32.99      8.67 o 
  20   3   2      442.87      407.33     18.40 o 
  21   3   2       95.12      104.56      9.19 o 
  22   3   2       48.65       52.98     10.67 o 
  23   3   2       99.89      106.57     11.79 o 
  24   3   2       23.86       35.92     13.63 o 
  25   3   2        0.41        6.31     11.13 o 
  26   3   2        0.92        9.79     15.35 o 
  27   3   2        6.04        0.00      7.66 o 
  28   3   2        0.23        8.18      9.23 o 
  29   3   2        0.91        0.00      7.57 o 
  30   3   2        8.62        2.35      8.65 o 
 -30   4   2        0.93        1.47      9.27 o 
 -29   4   2        1.90        0.00      7.16 o 
 -28   4   2        0.09        0.00      6.76 o 
 -27   4   2        1.14        0.00      6.35 o 
 -26   4   2       12.76        5.95      6.57 o 
 -25   4   2       21.69       11.13      5.49 o 
 -24   4   2       25.28       23.67      5.33 o 
 -23   4   2       34.79       33.19      5.29 o 
 -22   4   2       80.74       98.53      8.10 o 
 -21   4   2      105.30      128.50     11.81 o 
 -20   4   2      116.75       99.44      8.10 o 
 -19   4   2      228.15      235.45     13.47 o 
 -18   4   2        8.12       15.32      5.35 o 
 -17   4   2      187.75      185.33      9.37 o 
 -16   4   2       13.97       99.28     25.87 o 
 -15   4   2      398.53      364.72     12.55 o 
 -14   4   2      138.22      124.21      8.18 o 
 -13   4   2        5.28        6.76      3.60 o 
 -12   4   2       32.56       44.27     19.94 o 
 -11   4   2      245.31      212.14      9.07 o 
 -10   4   2      158.96      168.38      9.61 o 
  -9   4   2      112.82      111.35      7.03 o 
  -8   4   2       32.22       38.85      4.24 o 
  -7   4   2       14.03       11.34      3.05 o 
  -6   4   2       42.76       38.95      5.03 o 
  -5   4   2       60.02       64.45      4.50 o 
  -4   4   2       24.79       29.38      3.15 o 
  -3   4   2      327.69      307.63      9.65 o 
  -2   4   2       52.88       51.94      3.97 o 
  -1   4   2      341.78      340.51     12.29 o 
   0   4   2      757.22      735.12     15.84 o 
   1   4   2      192.59      184.90      6.90 o 
   2   4   2      419.85      447.98     11.30 o 
   3   4   2     2200.13     2261.37     38.56 o 
   4   4   2      228.62      311.43     13.75 o 
   5   4   2       22.67       33.39      5.96 o 
   6   4   2       42.49       35.87      3.58 o 
   7   4   2       33.18       35.12      4.68 o 
   8   4   2        0.33        1.20      1.61 o 
   9   4   2      269.46      267.52      8.24 o 
  10   4   2      841.23      811.68     16.24 o 
  11   4   2      521.64      533.70     12.42 o 
  12   4   2       90.43       89.88      4.68 o 
  13   4   2       22.08       22.76      5.29 o 
  14   4   2      129.06      149.40     10.31 o 
  15   4   2        5.57       32.39      5.81 o 
  16   4   2      104.78      167.61     11.43 o 
  17   4   2      125.36      177.14     10.59 o 
  18   4   2       20.80       29.95      5.54 o 
  19   4   2       16.75       30.08      5.13 o 
  20   4   2        2.69       13.44      6.23 o 
  21   4   2        5.22        5.63      6.37 o 
  22   4   2       86.03       82.59     11.35 o 
  23   4   2       64.61       46.09      9.04 o 
  24   4   2        8.00       40.70     19.93 o 
  25   4   2        3.75        3.96      6.30 o 
  26   4   2        6.11        4.37      6.37 o 
  27   4   2        1.65        0.00      6.97 o 
  28   4   2        0.09        0.00      7.51 o 
  29   4   2        2.00        2.59     17.74 o 
 -29   5   2        1.13       22.14      8.58 o 
 -28   5   2        0.05        9.09      6.93 o 
 -27   5   2        1.10       11.49      6.66 o 
 -26   5   2        2.99        1.43      6.39 o 
 -25   5   2       18.64        9.87      5.19 o 
 -24   5   2       24.47       24.01      5.77 o 
 -23   5   2        1.90       40.49     22.70 o 
 -22   5   2      376.09      358.32     18.16 o 
 -21   5   2       98.51      109.34      9.24 o 
 -20   5   2        0.13        7.31      4.81 o 
 -19   5   2      109.07      103.86      9.12 o 
 -18   5   2      113.75      111.67      9.43 o 
 -17   5   2       45.75       40.53      6.38 o 
 -16   5   2        6.05        8.80      3.91 o 
 -15   5   2       13.14       21.82      4.57 o 
 -14   5   2       71.85       64.24      9.84 o 
 -13   5   2       40.55       30.64      4.40 o 
 -12   5   2       14.14       13.06      3.43 o 
 -11   5   2      163.29      170.58      9.32 o 
 -10   5   2       25.37       26.43      4.62 o 
  -9   5   2       26.76       26.95      5.11 o 
  -8   5   2        0.63       25.79     14.93 o 
  -7   5   2      120.24      147.70     10.06 o 
  -6   5   2      213.11      220.23      9.33 o 
  -4   5   2     2050.62     1954.30     32.81 o 
  -3   5   2     1129.47     1238.04     25.13 o 
  -2   5   2       94.17       98.37      9.88 o 
  -1   5   2     1536.83     1476.44     27.97 o 
   0   5   2     1608.34     1556.81     28.63 o 
   1   5   2     1406.89     1552.30     27.72 o 
   2   5   2     1098.63      852.00     18.37 o 
   3   5   2      125.96      202.40      8.06 o 
   4   5   2       70.40      108.83      7.37 o 
   5   5   2      137.44      151.55      8.20 o 
   6   5   2      134.31      126.10      9.45 o 
   7   5   2       19.86       24.14      6.59 o 
   8   5   2       62.19       60.70      5.52 o 
   9   5   2        5.48       17.14      9.96 o 
  10   5   2       12.40       18.34      3.87 o 
  11   5   2       46.26       44.96      4.55 o 
  12   5   2       24.13       30.25      6.50 o 
  13   5   2       12.33       12.48      4.21 o 
  14   5   2        0.77        7.51      4.42 o 
  15   5   2        8.98        9.32      5.62 o 
  16   5   2      111.35      109.49      9.81 o 
  17   5   2       15.50       24.63      5.83 o 
  18   5   2       20.17       18.87      5.01 o 
  19   5   2        6.33        0.00      3.71 o 
  20   5   2        4.94        7.29      6.81 o 
  21   5   2        2.46        2.78      6.27 o 
  22   5   2        0.00        2.91      6.39 o 
  23   5   2        0.03        0.00      6.78 o 
  24   5   2        0.49        0.00      6.62 o 
  25   5   2        1.77        0.00      7.14 o 
  26   5   2        0.27        2.72      6.92 o 
  27   5   2        1.28        0.00      7.12 o 
  28   5   2        2.42        0.00      8.31 o 
 -27   6   2        6.28        9.79      8.90 o 
 -26   6   2        5.11        4.73      7.86 o 
 -25   6   2        6.68       17.43      6.32 o 
 -24   6   2       29.70       35.32      7.46 o 
 -23   6   2       13.42       55.74     22.92 o 
 -22   6   2       50.12       62.58     14.63 o 
 -21   6   2       68.24       69.01      8.26 o 
 -20   6   2      101.62       88.33      8.81 o 
 -19   6   2      117.61      127.53     10.71 o 
 -18   6   2       45.87       51.86      6.86 o 
 -17   6   2        2.67        3.42      5.37 o 
 -16   6   2       37.27       42.13      7.89 o 
 -15   6   2        3.71        3.56      3.68 o 
 -14   6   2       13.41       10.64      3.71 o 
 -13   6   2        3.41        6.28      6.23 o 
 -12   6   2       53.91       39.34      5.58 o 
 -11   6   2        0.11        9.04      7.92 o 
 -10   6   2       21.16       29.80      4.60 o 
  -9   6   2       83.86      116.10      7.70 o 
  -8   6   2       48.52       52.92      6.13 o 
  -7   6   2      217.83      195.71      9.51 o 
  -6   6   2      353.58      338.25     12.09 o 
  -5   6   2      384.95      378.48     13.27 o 
  -4   6   2      555.95      537.89     16.25 o 
  -3   6   2      974.49      928.30     21.92 o 
  -2   6   2     1087.32     1044.49     23.23 o 
  -1   6   2      730.61      665.94     20.42 o 
   0   6   2      333.77      310.21     15.76 o 
   1   6   2       92.00       83.34      6.83 o 
   2   6   2        1.18        7.88      5.38 o 
   3   6   2       44.38       43.09      5.51 o 
   4   6   2       37.61       38.23      5.04 o 
   5   6   2        5.87        3.79      4.49 o 
   6   6   2       13.11       14.57      3.46 o 
   7   6   2        1.27        0.37      3.91 o 
   8   6   2       63.62       56.33      7.37 o 
   9   6   2       53.44       55.18      5.51 o 
  10   6   2        0.69       11.83     13.34 o 
  11   6   2       26.00       25.10      3.95 o 
  12   6   2       24.18       25.50      5.39 o 
  13   6   2        1.12        7.68      7.96 o 
  14   6   2        0.13        5.29      4.90 o 
  15   6   2        2.87        7.56      4.33 o 
  16   6   2        3.03        8.62      5.24 o 
  17   6   2       25.96       29.62      6.57 o 
  18   6   2        6.04       21.27      6.73 o 
  19   6   2       14.83        9.79      7.57 o 
  20   6   2       12.13        9.55      4.71 o 
  21   6   2        0.00        0.00      6.58 o 
  22   6   2        2.76        4.90      7.84 o 
  23   6   2        3.05        9.50      7.46 o 
  24   6   2        7.58        1.87      7.91 o 
  25   6   2       16.27        1.69      7.88 o 
  26   6   2        4.20       13.64      8.69 o 
 -25   7   2       13.87       20.58      7.11 o 
 -24   7   2       30.71       27.57     12.28 o 
 -23   7   2        0.94        0.79      8.20 o 
 -22   7   2        0.45        5.94      6.77 o 
 -21   7   2        0.75        9.80      8.77 o 
 -20   7   2       13.75       10.00      5.32 o 
 -19   7   2       11.13       16.07     10.35 o 
 -18   7   2       13.34       15.36      6.27 o 
 -17   7   2       65.33       53.80      8.50 o 
 -16   7   2        4.52       12.38      7.20 o 
 -15   7   2       46.47       57.76      6.74 o 
 -14   7   2       55.06       56.60      7.19 o 
 -13   7   2        4.36        2.47      3.09 o 
 -12   7   2        4.43       12.47      4.96 o 
 -11   7   2       35.21       39.59      4.94 o 
 -10   7   2       38.90       47.81      5.41 o 
  -9   7   2       16.23       21.41      4.16 o 
  -8   7   2       18.44       14.89      4.04 o 
  -7   7   2        6.14        7.56      3.40 o 
  -6   7   2       12.72       17.62      3.80 o 
  -5   7   2        5.46        8.46      3.65 o 
  -4   7   2        0.03       10.06      5.12 o 
  -3   7   2       81.48       97.78      7.89 o 
  -2   7   2       86.53       94.70      8.79 o 
  -1   7   2       15.41       45.00     15.86 o 
   0   7   2      214.79      218.50     11.49 o 
   1   7   2      162.71      155.52      9.92 o 
   2   7   2       96.12       76.85      7.44 o 
   3   7   2      100.61      101.65      8.88 o 
   4   7   2        0.06        9.25      3.40 o 
   5   7   2       19.46       16.92      4.19 o 
   6   7   2        7.55        8.79      7.52 o 
   7   7   2       31.23       28.21      7.76 o 
   8   7   2      139.20      118.00      9.66 o 
   9   7   2      223.19      238.97     16.35 o 
  10   7   2      143.86      141.63      9.88 o 
  11   7   2       28.42       42.10      7.68 o 
  12   7   2        3.36       10.34      4.79 o 
  13   7   2       24.37       12.59      6.11 o 
  14   7   2       30.39       30.00     10.30 o 
  15   7   2        6.78       10.24      8.00 o 
  16   7   2       33.81       34.35      7.82 o 
  17   7   2        0.70       12.56      5.46 o 
  18   7   2        4.57       18.05      5.49 o 
  19   7   2        1.62        5.78      6.15 o 
  20   7   2        1.63        5.59      9.48 o 
  21   7   2        2.19        0.00      8.83 o 
  22   7   2        0.00        0.00      7.98 o 
  23   7   2        5.27        0.00      9.25 o 
  24   7   2        8.23        2.25     12.51 o 
 -22   8   2        0.01        0.22      9.62 o 
 -21   8   2       10.57       13.71      9.06 o 
 -20   8   2        4.64        3.41      5.79 o 
 -19   8   2        2.44        4.77      6.17 o 
 -18   8   2        8.26        3.03      8.66 o 
 -17   8   2       20.15       15.34      8.51 o 
 -16   8   2       10.21       21.96     11.44 o 
 -15   8   2        0.15       12.47      5.79 o 
 -14   8   2        3.05       10.64      5.46 o 
 -13   8   2        9.46       12.17      4.79 o 
 -12   8   2        1.95        9.33      6.05 o 
 -11   8   2        4.69       11.22      4.62 o 
 -10   8   2       27.74       27.13     13.06 o 
  -9   8   2        3.03        9.76      4.49 o 
  -8   8   2       26.18       17.84      4.89 o 
  -7   8   2       16.97        9.55      5.83 o 
  -6   8   2        1.65        0.69      3.94 o 
  -5   8   2       10.61       18.08      4.26 o 
  -4   8   2       20.36       34.23      5.40 o 
  -3   8   2        9.60       18.27      8.40 o 
  -2   8   2      195.59      199.40     15.21 o 
  -1   8   2      167.15      146.71     16.04 o 
   0   8   2        0.92       11.71     10.91 o 
   1   8   2       77.86       82.21      7.84 o 
   2   8   2       48.36       44.87      5.86 o 
   3   8   2        0.81        2.53      4.08 o 
   4   8   2       18.05       17.16      4.32 o 
   5   8   2       13.90       10.39      4.23 o 
   6   8   2       22.63       29.28      5.47 o 
   7   8   2       20.63       18.96      4.43 o 
   8   8   2       16.44       16.51      5.92 o 
   9   8   2       11.95        5.84      5.21 o 
  10   8   2        5.87        2.00      5.51 o 
  11   8   2        3.12        1.24      5.15 o 
  12   8   2        4.57        2.15      5.53 o 
  13   8   2        4.28        0.00      5.58 o 
  14   8   2        6.24        8.35      9.06 o 
  15   8   2        0.05       10.41      6.43 o 
  16   8   2       12.13        5.15      7.97 o 
  17   8   2        1.71        4.26      5.44 o 
  18   8   2        0.09        1.16      9.42 o 
  19   8   2        2.34        7.47      5.79 o 
  20   8   2        3.19       10.99      7.59 o 
  21   8   2        1.92        3.25      5.92 o 
 -18   9   2        1.86        8.82     18.05 o 
 -17   9   2        3.40       19.98     15.90 o 
 -16   9   2       12.30       32.27     19.48 o 
 -15   9   2       35.33       17.98      8.95 o 
 -14   9   2       34.16       35.63     12.81 o 
 -13   9   2        3.86        7.43      5.99 o 
 -12   9   2        1.46        0.00     11.63 o 
 -11   9   2        0.63        4.57      4.84 o 
 -10   9   2        4.29        0.00      7.27 o 
  -9   9   2        1.01        2.76      5.83 o 
  -8   9   2        0.00        5.37      4.13 o 
  -7   9   2        0.13        0.00      4.06 o 
  -6   9   2        0.95        0.00      8.58 o 
  -5   9   2        0.00        0.00      4.05 o 
  -4   9   2        2.30       10.78      6.02 o 
  -3   9   2        2.64       17.66      7.95 o 
  -2   9   2        4.26       10.12      6.57 o 
  -1   9   2       27.23       30.30      6.61 o 
   0   9   2       47.32       44.93      8.66 o 
   1   9   2       16.17       22.13      4.36 o 
   2   9   2        0.97        0.77      3.62 o 
   3   9   2        0.60        0.54      5.22 o 
   4   9   2        0.11        3.00      4.34 o 
   5   9   2       12.85       20.62      6.10 o 
   6   9   2       37.17       40.94      8.70 o 
   7   9   2       16.13       13.63      6.41 o 
   8   9   2        0.88        5.96      3.96 o 
   9   9   2        0.59        4.63      5.91 o 
  10   9   2       11.32        0.00      7.57 o 
  11   9   2       37.53       17.13     12.04 o 
  12   9   2       19.60       26.38      8.35 o 
  13   9   2        0.04        7.10      6.39 o 
  14   9   2        1.01       17.72      6.68 o 
  15   9   2        0.93        3.29      6.21 o 
  16   9   2        6.60        7.70      6.66 o 
  17   9   2        0.69        2.51      6.01 o 
 -13  10   2       16.28        3.77     12.32 o 
 -12  10   2        8.59       18.78      8.97 o 
 -11  10   2       12.99       11.64      8.07 o 
 -10  10   2       12.24       24.29      7.84 o 
  -9  10   2        0.93        2.19      5.26 o 
  -8  10   2        0.26        5.69      5.12 o 
  -7  10   2        0.22        0.19     10.02 o 
  -6  10   2        0.03        0.70      5.18 o 
  -5  10   2        2.06        8.64      4.95 o 
  -4  10   2        7.21       20.79     10.11 o 
  -3  10   2       16.70       19.81      5.39 o 
  -2  10   2       19.63       21.83      5.39 o 
  -1  10   2        5.96       10.52      6.17 o 
   0  10   2        0.11        6.22      4.64 o 
   1  10   2        1.23        0.00      5.71 o 
   2  10   2        0.49        0.00      5.00 o 
   3  10   2       10.76       13.75      4.94 o 
   4  10   2       16.00       24.16      6.15 o 
   5  10   2        6.53        1.64      5.89 o 
   6  10   2        6.68        8.88     11.14 o 
   7  10   2        5.16        3.58     10.46 o 
   8  10   2        1.25       23.93     17.03 o 
   9  10   2        0.11        6.13      7.73 o 
  10  10   2        0.84        0.00      9.77 o 
  11  10   2        5.08       14.01      8.49 o 
  12  10   2        4.60       14.10      7.13 o 
 -32   1   3        1.32        0.00     10.27 o 
 -31   1   3        0.55        0.00      6.24 o 
 -30   1   3        0.25        2.28      5.81 o 
 -29   1   3        0.02        4.48      5.32 o 
 -28   1   3       29.66       26.82      6.52 o 
 -27   1   3       34.57       33.70      7.51 o 
 -26   1   3        4.59        4.03      5.81 o 
 -25   1   3       10.24       12.34      5.35 o 
 -24   1   3       28.32       40.64      6.99 o 
 -23   1   3        7.54        7.68      4.52 o 
 -22   1   3      417.35      419.56     15.13 o 
 -21   1   3      137.86      152.30      9.09 o 
 -20   1   3       24.81       29.41      5.28 o 
 -19   1   3       27.51       35.63      4.69 o 
 -18   1   3      311.69      314.58     11.93 o 
 -17   1   3      503.25      503.62     15.26 o 
 -16   1   3        9.26       10.49      3.28 o 
 -15   1   3        2.42        2.37      2.68 o 
 -14   1   3       20.30       37.11      4.03 o 
 -13   1   3     1740.26     1998.25     34.41 o 
 -12   1   3     3531.85     3975.58     57.17 o 
 -11   1   3      339.20      340.82     11.13 o 
 -10   1   3      221.61      239.17      8.91 o 
  -9   1   3      639.67      700.97     16.19 o 
  -8   1   3       16.34       23.38      3.00 o 
  -7   1   3     1040.42     1088.22     22.62 o 
  -6   1   3       46.87       47.51      3.76 o 
  -5   1   3       42.50       29.94      3.74 o 
  -4   1   3       34.12       40.97      4.00 o 
  -3   1   3     3492.04     3580.64     97.52 o 
  -2   1   3     7521.19     7715.52    232.93 o 
  -1   1   3     2997.62     3105.46     40.97 o 
   0   1   3      901.72      943.91     16.84 o 
   1   1   3      182.72      173.01      5.58 o 
   2   1   3       83.41       92.32      5.07 o 
   3   1   3       14.30       43.80      3.98 o 
   4   1   3      658.37      490.90     10.63 o 
   5   1   3       28.67       77.14      3.95 o 
   6   1   3      901.81     1018.53     17.44 o 
   7   1   3       96.24       92.16      4.27 o 
   8   1   3      291.74      308.92      8.13 o 
   9   1   3     1831.16     1970.47     28.28 o 
  10   1   3     1770.49     1743.76     29.69 o 
  11   1   3      304.96      320.67     11.02 o 
  12   1   3        5.05        7.98     27.30 o 
  13   1   3        2.70        1.60      4.54 o 
  14   1   3        0.13        4.73      2.30 o 
  15   1   3       19.50       14.17      6.12 o 
  16   1   3       21.30       28.97      6.53 o 
  17   1   3        1.56        5.85      8.17 o 
  18   1   3        0.19        9.39      4.62 o 
  19   1   3       20.45       22.00     10.54 o 
  20   1   3      176.18      162.25     19.44 o 
  21   1   3       52.23      168.18     20.41 o 
  22   1   3       82.28       79.15     11.61 o 
  23   1   3       78.31       95.97     12.60 o 
  24   1   3        3.56       94.52     19.30 o 
  25   1   3       50.80       55.31      7.42 o 
  26   1   3       28.02       38.60      8.89 o 
  27   1   3        3.33        1.26     14.32 o 
  28   1   3        0.99        3.63     10.90 o 
  29   1   3        0.57        9.07      6.02 o 
  30   1   3        2.83        0.00     10.39 o 
  31   1   3        0.03        0.00     12.41 o 
 -32   2   3        0.29       10.59      6.09 o 
 -31   2   3        0.00        0.12     11.42 o 
 -30   2   3        0.01        0.00      4.91 o 
 -29   2   3        2.88        4.64      5.89 o 
 -28   2   3        1.80        1.26      6.78 o 
 -27   2   3        7.43        7.39      4.85 o 
 -26   2   3      114.05       89.05      9.88 o 
 -25   2   3      230.77      203.13     13.94 o 
 -24   2   3       15.35       21.37      4.88 o 
 -23   2   3       31.47       27.48      7.25 o 
 -22   2   3      156.36      154.62     10.45 o 
 -21   2   3      176.40      163.44      9.07 o 
 -20   2   3       28.92       31.00      4.63 o 
 -19   2   3       37.82       41.57      4.95 o 
 -18   2   3        1.28        0.26      3.05 o 
 -17   2   3       71.73       68.48      5.77 o 
 -16   2   3      181.59      171.04      8.46 o 
 -15   2   3       76.04       71.25      5.59 o 
 -14   2   3      153.95      149.27      7.80 o 
 -13   2   3      377.38      350.23     12.92 o 
 -12   2   3      152.45      151.43      8.16 o 
 -11   2   3       36.52       36.80      3.52 o 
  -9   2   3      429.42      417.70     12.50 o 
  -8   2   3       48.17       44.14      4.18 o 
  -7   2   3       18.23       15.20      3.15 o 
  -5   2   3      168.56      154.58      6.82 o 
  -4   2   3      132.52      132.99      6.31 o 
  -3   2   3      743.07      813.59     17.75 o 
  -2   2   3       34.32       43.11      3.32 o 
  -1   2   3       38.73       47.47      3.59 o 
   0   2   3      838.03      839.60     17.89 o 
   1   2   3      420.81      418.86     10.24 o 
   2   2   3       85.59       90.67      5.04 o 
   3   2   3       80.49       66.86      3.69 o 
   4   2   3     3670.52     4149.73     54.39 o 
   5   2   3     2006.71     2260.00     33.51 o 
   6   2   3      756.06      793.24     14.38 o 
   7   2   3      559.28      579.62     11.75 o 
   8   2   3        3.79        5.67      4.54 o 
   9   2   3      626.34      615.06     13.01 o 
  10   2   3     1503.44     1449.89     39.59 o 
  11   2   3     1234.34     1212.27     23.65 o 
  12   2   3      235.80      223.07      9.35 o 
  13   2   3        4.89       16.56     23.21 o 
  14   2   3       13.84       14.02      3.47 o 
  15   2   3       93.89       97.81      6.30 o 
  16   2   3       38.67       54.28      9.06 o 
  17   2   3       81.69       90.08      9.14 o 
  18   2   3      252.80      280.61     14.79 o 
  19   2   3      112.67      137.36     15.48 o 
  20   2   3        0.09       59.09     24.54 o 
  21   2   3        4.53       21.73      8.50 o 
  22   2   3      205.09      212.91     21.54 o 
  23   2   3      470.35      202.80     32.39 o 
  26   2   3        2.34        0.00     11.23 o 
  27   2   3        4.00        4.43      9.23 o 
  28   2   3        0.14       10.02      8.63 o 
  29   2   3        0.32        0.00     11.69 o 
  30   2   3        1.71        1.84      7.85 o 
 -31   3   3        0.22        0.05      7.50 o 
 -30   3   3        0.05        0.00      5.14 o 
 -29   3   3        3.32        6.44      6.41 o 
 -28   3   3        3.71        5.77      6.11 o 
 -27   3   3        0.26        5.17      6.23 o 
 -26   3   3        6.26        4.05      5.40 o 
 -25   3   3        0.05       10.88      4.42 o 
 -24   3   3        2.42        1.78      3.84 o 
 -23   3   3        1.89        0.00      4.10 o 
 -22   3   3        2.85        7.10      6.84 o 
 -21   3   3      377.41      382.46     14.58 o 
 -20   3   3      180.92      149.68      9.04 o 
 -19   3   3       76.51       78.38      6.19 o 
 -18   3   3       35.87       34.45      5.06 o 
 -17   3   3        0.00        0.86      3.28 o 
 -16   3   3       24.34       33.08      4.53 o 
 -15   3   3      238.22      263.85     10.82 o 
 -14   3   3       26.72       37.23      4.28 o 
 -13   3   3      419.42      401.11     13.24 o 
 -12   3   3      532.59      527.40     15.10 o 
 -11   3   3      128.55      132.13      7.87 o 
  -9   3   3      406.74      466.78     13.88 o 
  -8   3   3      563.51      539.63     15.71 o 
  -7   3   3      161.88      188.93      7.76 o 
  -5   3   3     1945.99     1984.72     32.50 o 
  -4   3   3     5717.06     5454.82     75.74 o 
  -3   3   3     4275.65     4417.22    100.53 o 
  -2   3   3       51.05       42.09      3.32 o 
  -1   3   3      512.05      562.02     12.62 o 
   0   3   3       74.11       80.13      7.03 o 
   1   3   3      421.22      439.92     13.72 o 
   2   3   3     3432.26     3342.79     58.52 o 
   3   3   3     1613.63     1539.67     34.87 o 
   4   3   3       44.35       41.51      4.41 o 
   5   3   3      522.55      546.64     14.81 o 
   6   3   3       52.31       72.51      5.10 o 
   7   3   3      409.80      461.34     12.44 o 
   8   3   3      870.31      880.42     16.46 o 
   9   3   3        4.77        7.66      2.81 o 
  10   3   3       37.87       38.02      5.52 o 
  11   3   3      228.17      237.28      7.61 o 
  12   3   3      430.31      435.19     13.38 o 
  13   3   3       10.77        0.00     25.36 o 
  14   3   3       22.94       29.03      3.67 o 
  15   3   3        8.45        8.73      4.36 o 
  16   3   3        2.10       40.03     13.33 o 
  17   3   3      290.50      306.02     26.31 o 
  19   3   3        0.47       18.48     14.15 o 
  20   3   3       75.41      110.43     15.84 o 
  21   3   3      104.13      117.70     11.95 o 
  22   3   3       16.34       31.82      8.79 o 
  23   3   3        8.63       16.80      6.83 o 
  24   3   3       24.42       30.52      9.50 o 
  25   3   3       14.02       18.32      7.44 o 
  26   3   3        1.26        3.74      8.18 o 
  27   3   3        0.24        7.92     10.84 o 
  28   3   3        2.02        0.00      7.45 o 
  29   3   3        2.45        0.00      8.66 o 
 -30   4   3        1.01        0.00      6.34 o 
 -29   4   3        1.36       11.81      7.03 o 
 -28   4   3        1.97        2.37      5.88 o 
 -27   4   3        1.68        3.02      5.59 o 
 -26   4   3        0.00        1.55      7.90 o 
 -25   4   3        0.40        6.42      4.68 o 
 -24   4   3        0.35        0.95      5.52 o 
 -23   4   3        0.14        2.40      4.54 o 
 -22   4   3       12.00       11.85      4.99 o 
 -21   4   3      135.26      159.99     14.66 o 
 -20   4   3      100.92      106.63      8.31 o 
 -19   4   3       69.78       65.12      5.92 o 
 -18   4   3       73.68       88.02      7.74 o 
 -17   4   3        2.88       14.36      3.30 o 
 -16   4   3       26.07       30.60      4.81 o 
 -15   4   3       11.70       15.14      5.89 o 
 -14   4   3      242.21      252.02     10.41 o 
 -13   4   3       86.45       92.68      7.12 o 
 -12   4   3        2.33        2.53      3.43 o 
 -11   4   3       98.41       99.62      7.03 o 
 -10   4   3      403.28      354.91     13.12 o 
  -9   4   3       78.51       85.62      6.36 o 
  -8   4   3      288.34      313.44     12.03 o 
  -7   4   3     1142.52     1098.98     24.37 o 
  -6   4   3      605.43      655.59     17.28 o 
  -5   4   3        0.10        6.40      5.12 o 
  -3   4   3     1358.30     1302.26     24.55 o 
  -2   4   3     3322.42     3367.44     49.72 o 
  -1   4   3     1938.76     1909.46     35.72 o 
   0   4   3      592.92      557.21     17.13 o 
   1   4   3       78.44       73.58      6.21 o 
   2   4   3       82.20      106.76      7.05 o 
   3   4   3      102.70      123.96      7.47 o 
   4   4   3     1040.13     1088.97     29.98 o 
   5   4   3     1627.94     1435.26     29.02 o 
   6   4   3        4.08       31.21     10.72 o 
   7   4   3      687.35      619.76     17.01 o 
   8   4   3      692.26      687.81     17.87 o 
   9   4   3      288.36      280.57     10.29 o 
  10   4   3      194.88      179.50      9.08 o 
  11   4   3      175.00      166.39     10.11 o 
  12   4   3       33.03       46.93      8.35 o 
  13   4   3        0.93        4.04      3.48 o 
  14   4   3       15.01       13.25      4.46 o 
  15   4   3       28.65       20.14      6.66 o 
  16   4   3        5.85       13.73      4.46 o 
  17   4   3        4.06        2.53      5.91 o 
  18   4   3       33.90       32.59     11.32 o 
  19   4   3       60.42       51.85      8.60 o 
  20   4   3      173.87      189.95     17.77 o 
  21   4   3       87.24      102.80     13.22 o 
  22   4   3        0.09       25.14     15.02 o 
  23   4   3       27.09       16.07      8.51 o 
  24   4   3       19.98       25.01      8.62 o 
  25   4   3        7.06        4.17      8.43 o 
  26   4   3        2.36        5.27     10.90 o 
  27   4   3        0.44        4.74      7.26 o 
  28   4   3        1.72        1.92      9.86 o 
 -28   5   3        4.07        8.54      7.52 o 
 -27   5   3        2.32        7.28      6.41 o 
 -26   5   3        0.04        0.00      7.47 o 
 -25   5   3        1.02        1.28      5.83 o 
 -24   5   3       10.10       19.39      5.73 o 
 -23   5   3       18.56       24.76      5.57 o 
 -22   5   3       32.36       46.09      8.55 o 
 -21   5   3       17.46       16.65      5.60 o 
 -20   5   3        0.23        4.48      5.53 o 
 -19   5   3       11.49       15.95      5.65 o 
 -18   5   3       69.50       82.64      8.36 o 
 -17   5   3      194.80      186.60     10.72 o 
 -16   5   3      146.77      138.06      9.04 o 
 -15   5   3       51.36       45.18      5.49 o 
 -14   5   3       41.13       34.73      5.60 o 
 -13   5   3       51.59       43.90      5.32 o 
 -12   5   3        3.25        4.85      4.61 o 
 -11   5   3       62.32       57.42      5.06 o 
 -10   5   3       61.08       72.17      5.69 o 
  -9   5   3       55.62       70.77      6.50 o 
  -8   5   3      263.88      286.12     12.13 o 
  -7   5   3        0.12       12.88      8.39 o 
  -6   5   3      135.78      145.90      7.95 o 
  -5   5   3      123.95       99.06      6.11 o 
  -4   5   3       65.25       77.42      5.44 o 
  -3   5   3      307.77      319.84     11.16 o 
  -2   5   3      651.78      629.66     16.27 o 
  -1   5   3      347.96      329.52     13.49 o 
   0   5   3       63.17       68.76      6.41 o 
   1   5   3       42.35       45.08      5.45 o 
   2   5   3       22.78       25.74      5.62 o 
   3   5   3       51.53       27.94      4.69 o 
   4   5   3       93.23      108.19      7.45 o 
   5   5   3      183.78      231.13     13.58 o 
   6   5   3      228.87      212.37     10.16 o 
   7   5   3       38.78       39.30      4.63 o 
   8   5   3       93.05       73.17      5.72 o 
   9   5   3      116.30      110.55      8.56 o 
  10   5   3       18.34       19.44      3.41 o 
  11   5   3        0.09        0.00      4.87 o 
  12   5   3        0.98        0.00      4.40 o 
  13   5   3        1.62        2.51      4.08 o 
  14   5   3       13.00        6.51      4.30 o 
  15   5   3        5.72       11.68      4.16 o 
  16   5   3        8.01        7.05      4.25 o 
  17   5   3        4.44        3.83      4.06 o 
  18   5   3        0.15        2.52      5.55 o 
  19   5   3        5.71        2.31      6.08 o 
  20   5   3       17.58       20.54      7.53 o 
  21   5   3        2.73        0.00      6.42 o 
  22   5   3        8.22       11.39      7.04 o 
  23   5   3        8.31       14.99      7.45 o 
  24   5   3        2.92       15.79      7.69 o 
  25   5   3        4.86        0.00      7.77 o 
  26   5   3        6.51       22.45      8.89 o 
  27   5   3        3.60        0.00      7.67 o 
 -27   6   3        0.02        3.91      6.25 o 
 -26   6   3        2.62       11.02      6.91 o 
 -25   6   3        1.42        5.20      8.31 o 
 -24   6   3        4.72        5.60      5.23 o 
 -23   6   3       11.92       19.98      5.75 o 
 -22   6   3       21.27       15.00      5.41 o 
 -21   6   3       24.28       44.56      6.81 o 
 -20   6   3        2.17       11.10      8.76 o 
 -18   6   3        0.39       23.59      8.67 o 
 -17   6   3      187.87      195.72     11.54 o 
 -16   6   3      232.53      248.17     12.64 o 
 -15   6   3        8.42        8.79      3.55 o 
 -14   6   3       16.22       12.94      3.78 o 
 -13   6   3        1.02        0.00      4.39 o 
 -12   6   3        1.59        4.16      3.16 o 
 -11   6   3        0.38        0.00      2.59 o 
 -10   6   3        8.24        7.73      5.09 o 
  -9   6   3       31.84       34.97      4.57 o 
  -8   6   3       19.88       20.54      3.34 o 
  -7   6   3       27.15       30.10      6.03 o 
  -6   6   3        4.21        4.66      3.64 o 
  -5   6   3        0.97        0.00      3.90 o 
  -4   6   3        3.67        6.75      3.28 o 
  -3   6   3      112.05      111.16      8.41 o 
  -2   6   3      400.20      357.57     17.41 o 
  -1   6   3      213.89      208.07     15.19 o 
   0   6   3       49.51       44.54      6.66 o 
   1   6   3      437.34      394.62     15.76 o 
   2   6   3       85.40       88.65      7.63 o 
   3   6   3       13.63        9.61      4.74 o 
   4   6   3       36.68       61.00      8.83 o 
   5   6   3      281.57      279.43     12.32 o 
   6   6   3       46.07       38.69      5.22 o 
   7   6   3        3.61        8.39      3.10 o 
   8   6   3        1.83        0.00      4.48 o 
   9   6   3        2.86        4.15      3.11 o 
  10   6   3        0.00        8.01      5.35 o 
  11   6   3        3.20        0.00      6.82 o 
  12   6   3        5.60        0.00      5.89 o 
  13   6   3        3.14        6.68      4.97 o 
  14   6   3        1.46        0.00      4.33 o 
  15   6   3        2.49        5.29      7.94 o 
  16   6   3        0.00        1.22      4.77 o 
  17   6   3       12.30       19.38      5.87 o 
  18   6   3       22.43       27.96      9.49 o 
  19   6   3        1.06       19.60     13.62 o 
  20   6   3        1.96       16.22      9.08 o 
  21   6   3        0.01       12.26      8.15 o 
  22   6   3        3.54        6.89      8.99 o 
  23   6   3        4.58       11.03      8.77 o 
  24   6   3        0.19       11.48      8.66 o 
  25   6   3        0.29        0.00      8.82 o 
 -24   7   3        0.38        8.66      6.77 o 
 -23   7   3        0.26        3.95      6.42 o 
 -22   7   3       12.06       15.39      6.27 o 
 -21   7   3       50.66       54.02      8.41 o 
 -20   7   3        0.15       10.12      5.62 o 
 -19   7   3       19.09       12.58     12.62 o 
 -18   7   3       85.47       84.63      9.02 o 
 -17   7   3       79.63       78.89      7.40 o 
 -16   7   3       75.39       85.23      8.99 o 
 -15   7   3      120.95      103.82      8.11 o 
 -14   7   3      122.61      118.76      8.88 o 
 -13   7   3       29.62       34.09      9.58 o 
 -12   7   3        0.29        0.00      3.80 o 
 -11   7   3        0.66        0.00      3.54 o 
 -10   7   3        0.37        0.66      6.16 o 
  -9   7   3        1.69       14.19      4.11 o 
  -8   7   3       21.83       32.46      7.15 o 
  -7   7   3       27.15       26.04      4.44 o 
  -6   7   3        0.06        0.00      4.07 o 
  -5   7   3        1.48        1.61      5.26 o 
  -4   7   3       31.27       32.70      5.49 o 
  -3   7   3      133.85      122.33      8.92 o 
  -2   7   3       54.10       69.12      6.65 o 
  -1   7   3       55.08      108.21     23.52 o 
   0   7   3      359.75      340.65     14.62 o 
   1   7   3      199.75      214.79     12.33 o 
   2   7   3       12.72       23.65      5.98 o 
   3   7   3        0.00        7.62      3.38 o 
   4   7   3        0.81       10.50      6.30 o 
   5   7   3       40.29       37.50      5.94 o 
   6   7   3       33.56       25.76      4.32 o 
   7   7   3       11.37       15.02      3.61 o 
   8   7   3        1.54       10.12      5.19 o 
   9   7   3        4.92        4.13      6.94 o 
  10   7   3        5.62       10.22      6.52 o 
  11   7   3       40.75       29.80      7.46 o 
  12   7   3       65.37       65.27      8.59 o 
  13   7   3        1.83        9.77      9.61 o 
  14   7   3       14.99        7.50      8.02 o 
  15   7   3        0.70        1.42      6.98 o 
  16   7   3       19.77       17.59      6.05 o 
  17   7   3        6.57        8.33      5.45 o 
  18   7   3       21.34       16.57      8.16 o 
  19   7   3       16.39       21.21      7.76 o 
  20   7   3        3.00        3.76      7.91 o 
  21   7   3       17.09       21.30      9.33 o 
  22   7   3       13.78        9.49      8.48 o 
  23   7   3        7.31        5.47      9.50 o 
 -21   8   3        7.70        9.47     10.76 o 
 -20   8   3        7.79        5.51      8.95 o 
 -19   8   3        8.03        4.80      6.80 o 
 -18   8   3        6.70       10.80      8.11 o 
 -17   8   3        0.16        5.46     14.47 o 
 -16   8   3        0.85        4.82     12.50 o 
 -15   8   3        7.05       16.48      5.37 o 
 -14   8   3       83.04       85.49      9.50 o 
 -13   8   3      126.15      130.10     11.02 o 
 -12   8   3       30.85       34.14      7.63 o 
 -11   8   3        1.79        4.93      4.18 o 
 -10   8   3       12.78        5.74      4.87 o 
  -9   8   3       11.54       18.06      7.47 o 
  -8   8   3        9.54       14.97      4.30 o 
  -7   8   3        0.01        0.00      3.67 o 
  -6   8   3        3.86        5.68      6.17 o 
  -5   8   3        0.00        5.54      5.23 o 
  -4   8   3        5.68       12.81      7.67 o 
  -3   8   3       24.66       29.46      7.66 o 
  -2   8   3       79.73       69.75     12.79 o 
  -1   8   3      118.47       97.13      8.76 o 
   0   8   3       73.57       64.53      6.94 o 
   1   8   3       45.20       43.76      9.47 o 
   2   8   3       90.22       97.79      9.01 o 
   3   8   3      144.84      136.50     10.08 o 
   4   8   3      110.96       76.33      7.35 o 
   5   8   3       16.82       22.49      7.81 o 
   6   8   3        3.00        4.02      6.67 o 
   7   8   3       62.34       65.22      6.56 o 
   8   8   3       28.67       41.42      6.72 o 
   9   8   3        1.87       10.54      5.40 o 
  10   8   3        5.33        7.96      9.47 o 
  11   8   3        0.41        0.80      5.50 o 
  12   8   3        1.22       11.23      6.02 o 
  13   8   3        2.40        3.71      5.79 o 
  14   8   3        5.74       17.87      6.50 o 
  15   8   3        0.07        1.17      5.25 o 
  16   8   3        2.65        4.78      5.84 o 
  17   8   3       10.96        9.20      6.12 o 
  18   8   3       21.99        6.73      6.40 o 
  19   8   3       20.52       12.75      6.26 o 
  20   8   3       15.64       17.69      6.42 o 
 -17   9   3       42.47       31.84     11.72 o 
 -16   9   3       21.89       25.80     14.88 o 
 -15   9   3        2.14       15.33     11.71 o 
 -14   9   3       38.15       29.22      8.45 o 
 -13   9   3       26.31       35.46      8.75 o 
 -12   9   3        1.91        4.52      5.90 o 
 -11   9   3        0.02        1.81      4.55 o 
 -10   9   3        0.08        6.00      8.59 o 
  -9   9   3       10.40        3.64      5.59 o 
  -8   9   3        0.93        0.00      4.13 o 
  -7   9   3       11.24       17.15      7.65 o 
  -6   9   3       15.61       10.14     12.80 o 
  -5   9   3        2.85        7.92      3.76 o 
  -4   9   3        8.69       14.54      6.21 o 
  -3   9   3       93.07      103.52      9.05 o 
  -2   9   3      172.98      158.80     11.48 o 
  -1   9   3       67.66       84.20      8.39 o 
   0   9   3        0.94       20.96      8.06 o 
   1   9   3       37.32       48.22      9.63 o 
   2   9   3       26.58       26.62      5.24 o 
   3   9   3        5.34        6.73      4.02 o 
   4   9   3        0.18        4.72      5.94 o 
   5   9   3        6.66        5.97      5.62 o 
   6   9   3        0.27        5.13      6.62 o 
   7   9   3        7.03       11.65      5.99 o 
   8   9   3        4.08       27.77     13.58 o 
   9   9   3        0.64        0.00      5.32 o 
  10   9   3        0.26        2.41      5.87 o 
  11   9   3        1.64       11.84      6.64 o 
  12   9   3        0.14        0.05      8.72 o 
  13   9   3        0.97        1.61      7.26 o 
  14   9   3        0.63        0.00      6.65 o 
  15   9   3        0.36        1.29      5.37 o 
  16   9   3        1.40        0.00      5.83 o 
 -11  10   3        0.06        9.39     12.89 o 
 -10  10   3        6.53        4.29      6.44 o 
  -9  10   3        8.57        4.88      5.69 o 
  -8  10   3        2.81       10.04      8.69 o 
  -7  10   3        7.43        1.33      6.11 o 
  -6  10   3        5.04        0.00      4.35 o 
  -5  10   3        2.21        5.81      7.20 o 
  -4  10   3        1.54        3.13      4.64 o 
  -3  10   3        1.08        5.61      5.35 o 
  -2  10   3       25.99       29.94      5.96 o 
  -1  10   3       38.91       37.46     10.02 o 
   0  10   3        4.74       16.36      6.30 o 
   1  10   3        5.64       12.63      5.34 o 
   2  10   3        5.76       11.26      5.45 o 
   3  10   3        0.46        6.68      4.30 o 
   4  10   3        1.34        5.91      5.07 o 
   5  10   3        6.97       10.97      6.07 o 
   6  10   3        4.24       16.85     10.30 o 
   7  10   3        0.69        7.60      7.59 o 
   8  10   3        3.88       18.41      7.29 o 
   9  10   3       13.96       25.64      8.30 o 
  10  10   3        7.37       15.74      7.84 o 
 -32   0   4        2.77       10.39      8.23 o 
 -31   0   4        0.01        2.34      7.74 o 
 -30   0   4        1.29       10.26     14.83 o 
 -29   0   4        6.50        9.34      8.10 o 
 -28   0   4       13.22       12.75     14.37 o 
 -27   0   4       17.81       15.33      8.05 o 
 -26   0   4      134.26       88.02     14.01 o 
 -25   0   4      143.25      110.21     15.44 o 
 -24   0   4       31.98       27.71      6.52 o 
 -23   0   4       45.28       37.33      8.46 o 
 -22   0   4       26.44       31.34      7.13 o 
 -21   0   4       23.06       26.59      7.26 o 
 -20   0   4      710.03      753.41     30.55 o 
 -19   0   4       12.66       40.83     13.41 o 
 -18   0   4       55.22       63.22      8.51 o 
 -17   0   4        8.23       16.46      5.53 o 
 -16   0   4       29.45       26.40      6.38 o 
 -15   0   4      131.09      142.80     11.52 o 
 -14   0   4      319.99      353.22     18.25 o 
 -13   0   4        5.56       10.01      4.46 o 
 -12   0   4        0.08        4.23      4.21 o 
 -11   0   4      127.79      122.84     10.20 o 
 -10   0   4      269.76      253.67     14.48 o 
  -9   0   4       81.72       81.34      8.17 o 
  -8   0   4      448.77      506.86     20.53 o 
  -7   0   4     1907.78     1927.83     47.39 o 
  -6   0   4       25.92       34.86      6.20 o 
  -5   0   4      978.33      958.86     29.78 o 
  -4   0   4     2305.68     2276.97     52.26 o 
  -3   0   4     5895.38     6455.93    120.47 o 
  -2   0   4     4660.07     4925.51    227.64 o 
  -1   0   4      699.83      747.66     46.06 o 
   0   0   4       17.84       11.59      4.59 o 
   1   0   4      180.41      187.22     11.10 o 
   2   0   4       14.61       19.68      3.92 o 
   3   0   4      648.03      618.49     32.00 o 
   4   0   4      500.64      311.76     19.33 o 
   5   0   4      848.55      719.95     23.78 o 
   6   0   4      148.20       79.53     23.26 o 
   7   0   4     1966.07     1809.29     49.00 o 
   8   0   4       13.41       25.42     21.17 o 
   9   0   4     1045.72      984.66     31.68 o 
  10   0   4     1810.11     2078.99     52.53 o 
  11   0   4     1009.68     1095.12     35.22 o 
  12   0   4       66.73       97.24     25.66 o 
  13   0   4       71.15       78.11     10.51 o 
  14   0   4       43.87       63.38      9.45 o 
  15   0   4       17.87       12.45     13.42 o 
  16   0   4       48.45       48.13     10.32 o 
  17   0   4      194.71      170.08     21.78 o 
  19   0   4      152.54      136.56     15.42 o 
  20   0   4       28.26       82.26     31.42 o 
  21   0   4      106.86      113.34     14.68 o 
  22   0   4       12.41       70.90     82.00 o 
  23   0   4      177.55      188.83     19.54 o 
  24   0   4      172.82      156.17     25.29 o 
  25   0   4        6.82      165.89     42.08 o 
  26   0   4        3.83       19.32      9.71 o 
  27   0   4        2.71        0.00     14.18 o 
  28   0   4        4.59        0.00     18.14 o 
  29   0   4        6.02        0.00      9.31 o 
  30   0   4        2.31        7.92     10.66 o 
 -31   1   4        0.37        0.34      5.65 o 
 -30   1   4        5.87        7.90      7.33 o 
 -29   1   4        0.69        1.99      5.96 o 
 -28   1   4       21.33       21.80      7.50 o 
 -27   1   4       19.10       12.86      5.98 o 
 -26   1   4        9.34        7.22      5.61 o 
 -25   1   4       12.94       10.38      4.73 o 
 -24   1   4       21.73       23.37      5.15 o 
 -23   1   4       31.33       35.38      5.12 o 
 -22   1   4       12.78       14.27      4.21 o 
 -21   1   4      101.00      121.34      8.52 o 
 -20   1   4      297.01      354.37     14.32 o 
 -19   1   4     1013.24     1064.78     25.88 o 
 -18   1   4       96.12       98.93      7.18 o 
 -17   1   4      164.56      168.01      9.32 o 
 -16   1   4       66.64       67.00      6.16 o 
 -15   1   4      181.54      189.90      9.32 o 
 -14   1   4      452.39      453.76     14.65 o 
 -13   1   4        4.42        1.06      2.77 o 
 -12   1   4      394.09      396.47     13.37 o 
 -11   1   4      141.62      155.30      8.06 o 
 -10   1   4        6.57       11.58      2.96 o 
  -9   1   4       17.79       18.12      3.39 o 
  -8   1   4      194.68      193.54      9.39 o 
  -7   1   4      401.08      431.03     14.23 o 
  -6   1   4      563.70      656.25     17.62 o 
  -5   1   4      918.20      894.94     19.76 o 
  -4   1   4     3064.02     3034.26     44.19 o 
  -3   1   4     2961.51     3055.40     80.64 o 
  -2   1   4     1331.18     1219.15     22.66 o 
  -1   1   4      214.20      177.38      7.34 o 
   0   1   4      258.88      276.72      8.84 o 
   1   1   4      107.47      114.75      5.48 o 
   2   1   4      381.17      391.79     13.62 o 
   3   1   4      612.52      633.82     16.75 o 
   4   1   4        2.79        0.00      1.88 o 
   5   1   4      102.85       47.39      3.96 o 
   6   1   4       82.17      189.52      7.20 o 
   7   1   4      234.67      136.46      9.17 o 
   8   1   4      294.05      259.71      8.42 o 
   9   1   4      425.67      447.35     11.93 o 
  10   1   4     2620.00     2650.67     37.85 o 
  11   1   4      784.07      839.90     24.63 o 
  12   1   4        0.39       20.69     21.55 o 
  13   1   4       20.69       21.50      3.53 o 
  14   1   4      162.45      159.91     11.60 o 
  15   1   4       27.12       28.33      5.26 o 
  16   1   4        0.04       14.69      6.83 o 
  17   1   4        4.25       10.08      4.59 o 
  18   1   4       56.28       23.66      9.65 o 
  19   1   4        0.41        8.30      8.16 o 
  20   1   4        0.78        0.00      4.67 o 
  21   1   4       68.71       57.64     13.19 o 
  22   1   4        3.67       75.44     17.05 o 
  23   1   4       24.33       30.71      7.03 o 
  24   1   4       18.92       26.48      9.66 o 
  25   1   4       87.70       69.34      9.77 o 
  26   1   4       31.65       52.59     20.71 o 
  27   1   4        1.44       12.33     19.63 o 
  28   1   4        0.00        0.00     10.14 o 
  29   1   4        0.11        1.36     10.64 o 
 -31   2   4        0.18        0.00      5.72 o 
 -30   2   4        3.46        0.14      5.52 o 
 -29   2   4        8.39       11.75      8.25 o 
 -28   2   4        1.26        3.86      6.42 o 
 -27   2   4        4.11       15.89      7.92 o 
 -26   2   4       33.25       26.77      6.84 o 
 -25   2   4       11.10       15.62      4.67 o 
 -24   2   4       34.98       28.87      5.12 o 
 -23   2   4       58.76       58.34      7.02 o 
 -22   2   4        1.05        2.35      3.57 o 
 -21   2   4       64.75       61.09      6.49 o 
 -20   2   4       21.10       32.44      5.13 o 
 -19   2   4       31.66       25.56      5.08 o 
 -18   2   4      159.86      160.89      9.31 o 
 -17   2   4      174.96      158.60      8.92 o 
 -16   2   4       99.01       90.54      6.84 o 
 -15   2   4       17.88       22.71      4.21 o 
 -14   2   4      388.39      415.74     15.52 o 
 -13   2   4      246.72      285.28     12.45 o 
 -12   2   4        9.55        7.68      3.31 o 
 -11   2   4      125.98      110.06      6.84 o 
 -10   2   4      655.50      675.40     17.35 o 
  -9   2   4      173.07      158.83      7.11 o 
  -8   2   4        0.71        7.13      3.12 o 
  -7   2   4      140.07      113.89      7.31 o 
  -6   2   4      681.70      525.79     15.99 o 
  -5   2   4      925.06      786.63     19.85 o 
  -4   2   4     1547.41     1580.32     30.54 o 
  -3   2   4      237.35      267.20     10.20 o 
  -2   2   4       74.94       57.90      4.81 o 
  -1   2   4      337.73      333.36     11.31 o 
   0   2   4      230.88      231.56      9.08 o 
   1   2   4        3.81        4.26      4.44 o 
   2   2   4       72.22       88.70      8.22 o 
   3   2   4      248.35      227.04      9.13 o 
   4   2   4      190.69      188.90      7.24 o 
   5   2   4     2177.55     2443.83     35.08 o 
   6   2   4      589.89      430.84     11.04 o 
   7   2   4      365.26      293.41      8.88 o 
   8   2   4        8.16       19.45      2.65 o 
   9   2   4       34.57       33.73      3.29 o 
  10   2   4        7.86       11.37      3.57 o 
  11   2   4      109.86      113.10      7.35 o 
  12   2   4       59.02       48.78      4.58 o 
  13   2   4       11.60       11.06      5.64 o 
  14   2   4       49.28       61.83      6.23 o 
  15   2   4       82.54       79.89      7.12 o 
  16   2   4       10.57       12.73      4.34 o 
  17   2   4        5.13        4.00      5.83 o 
  18   2   4       12.55       13.05      7.73 o 
  19   2   4       58.43       42.49      9.14 o 
  20   2   4      140.91      101.56     19.73 o 
  21   2   4      179.57      185.08     15.48 o 
  22   2   4       50.19       86.43     18.72 o 
  23   2   4        0.20       70.92     18.10 o 
  24   2   4        1.36        4.88      6.43 o 
  25   2   4        0.35        0.00      8.79 o 
  26   2   4        5.85        0.00      9.18 o 
  27   2   4        8.42        0.00      9.99 o 
  28   2   4        5.41        4.39      8.06 o 
  29   2   4        0.13        0.00     10.01 o 
 -30   3   4        6.04       10.75      6.82 o 
 -29   3   4        0.62        4.35      6.88 o 
 -28   3   4        0.51        3.15      5.36 o 
 -27   3   4        1.79        8.03      5.12 o 
 -26   3   4        1.10        1.67      4.29 o 
 -25   3   4       14.56       21.84      5.39 o 
 -24   3   4       45.87       50.61      6.73 o 
 -23   3   4       37.41       22.83      5.71 o 
 -22   3   4       25.91       17.88      4.05 o 
 -21   3   4       15.62       19.50      4.32 o 
 -20   3   4      269.61      268.10     12.68 o 
 -19   3   4        5.73       19.09      4.14 o 
 -18   3   4      119.41      108.03      8.33 o 
 -17   3   4        4.84        8.84      3.50 o 
 -16   3   4       55.46       56.60      5.46 o 
 -15   3   4      375.83      370.55     13.62 o 
 -14   3   4      656.33      666.65     18.73 o 
 -13   3   4      634.88      608.91     17.59 o 
 -12   3   4      279.19      297.16     13.08 o 
 -11   3   4        3.75        4.32      3.29 o 
 -10   3   4      171.54      177.40      9.72 o 
  -9   3   4       12.74       22.54      4.02 o 
  -8   3   4      196.52      185.69      9.68 o 
  -7   3   4      329.19      301.54     11.79 o 
  -6   3   4      654.92      650.23     18.16 o 
  -5   3   4      213.60      278.94     10.81 o 
  -4   3   4       18.68       41.10     19.02 o 
  -3   3   4      312.38      311.78     10.39 o 
  -2   3   4      813.05      896.36     20.59 o 
  -1   3   4      253.10      253.03     10.05 o 
   0   3   4       18.45       21.07      3.42 o 
   1   3   4      274.75      235.08     10.67 o 
   2   3   4      234.32      202.73      9.73 o 
   3   3   4        0.00        4.40      2.24 o 
   4   3   4      225.40      245.38     10.59 o 
   5   3   4      195.51      126.74      7.47 o 
   6   3   4      340.58      207.47      9.34 o 
   7   3   4      221.18      315.33     10.89 o 
   8   3   4      216.33      179.70      8.17 o 
   9   3   4      336.16      321.82     15.02 o 
  10   3   4       54.71       71.28      7.29 o 
  11   3   4        4.09        5.36      3.80 o 
  12   3   4        0.03        0.04      4.03 o 
  13   3   4        0.70        0.00      5.89 o 
  14   3   4       22.35       15.67      4.88 o 
  15   3   4       20.99       10.82      8.37 o 
  16   3   4        2.09        0.00     10.75 o 
  17   3   4       15.19       14.34     13.14 o 
  18   3   4        1.45       31.63     12.60 o 
  19   3   4        2.66       10.01      6.52 o 
  20   3   4        2.48        7.77      7.40 o 
  21   3   4       10.55       24.87     13.28 o 
  22   3   4       20.46       33.23      9.62 o 
  23   3   4       20.75       35.14     11.93 o 
  24   3   4        1.28       16.63     18.33 o 
  25   3   4        2.24        6.16     11.33 o 
  26   3   4        2.86        0.00      8.16 o 
  27   3   4        4.45        2.67      9.12 o 
  28   3   4        0.02       10.48      8.17 o 
 -29   4   4        1.55       12.69      6.79 o 
 -28   4   4        0.39        0.00      6.09 o 
 -27   4   4        0.63        3.21      5.99 o 
 -26   4   4        0.52        0.54      4.63 o 
 -25   4   4       30.76       22.53      5.84 o 
 -24   4   4       32.22       38.16      6.60 o 
 -23   4   4        5.76        1.97      4.35 o 
 -22   4   4        0.19        2.79      4.83 o 
 -21   4   4      263.79      259.81     13.57 o 
 -20   4   4        2.89       18.03      6.18 o 
 -19   4   4        5.27       17.63      5.30 o 
 -18   4   4        5.10        5.72      5.79 o 
 -17   4   4      342.30      331.90     14.89 o 
 -16   4   4      618.82      642.01     21.36 o 
 -15   4   4       90.72       90.14      7.41 o 
 -14   4   4       45.18       51.41      5.86 o 
 -13   4   4       48.58       48.13      5.44 o 
 -12   4   4       68.60       65.70      6.05 o 
 -11   4   4      300.91      310.06     13.28 o 
 -10   4   4      204.91      227.46     11.01 o 
  -9   4   4        6.44        9.41      3.02 o 
  -8   4   4       14.14       30.88      7.17 o 
  -7   4   4       73.86       70.98      6.39 o 
  -6   4   4        5.05        0.00     16.87 o 
  -5   4   4      116.80      119.96      6.93 o 
  -4   4   4      436.35      443.00     15.20 o 
  -3   4   4      442.73      439.67     13.17 o 
  -2   4   4       69.79       59.92      4.29 o 
  -1   4   4       61.00       56.32      5.88 o 
   0   4   4      536.39      570.87     17.76 o 
   1   4   4      817.73      843.09     23.33 o 
   2   4   4       24.62       32.32      6.07 o 
   3   4   4      631.02      594.85     17.80 o 
   4   4   4      521.12      412.65     18.02 o 
   5   4   4       31.06       68.29      6.25 o 
   6   4   4      239.44      285.95     11.80 o 
   7   4   4      205.56      270.47     11.47 o 
   8   4   4      140.49      132.83      7.89 o 
   9   4   4        8.68        9.16      3.02 o 
  10   4   4        0.32        0.00      4.76 o 
  11   4   4        0.32        1.51      4.01 o 
  12   4   4        1.86        3.48      3.75 o 
  13   4   4        6.17        9.67      4.69 o 
  14   4   4       10.89       14.60      4.51 o 
  15   4   4       11.42       19.53      5.32 o 
  16   4   4       22.99       30.46      5.93 o 
  17   4   4        0.56       12.71      7.85 o 
  18   4   4        1.85       20.10      7.61 o 
  19   4   4       93.49      127.68     16.49 o 
  20   4   4        0.54       16.70      9.87 o 
  21   4   4        1.45       25.00      8.38 o 
  22   4   4        2.39       25.84     19.19 o 
  23   4   4       19.82       27.85      8.80 o 
  24   4   4        3.17        1.63      7.57 o 
  25   4   4        3.10       10.07      9.07 o 
  26   4   4        1.11       11.91     10.67 o 
  27   4   4        0.36        4.60     10.09 o 
 -28   5   4        0.18        5.31      7.45 o 
 -27   5   4        0.35        1.19      7.20 o 
 -26   5   4       10.71        9.18      8.52 o 
 -25   5   4       23.62       36.96      6.48 o 
 -24   5   4       10.07       11.74      5.26 o 
 -23   5   4        0.16        0.00      4.43 o 
 -22   5   4        4.48        2.88      4.52 o 
 -21   5   4       15.15       30.30      6.07 o 
 -20   5   4       27.58       36.78      5.55 o 
 -19   5   4      231.69      209.97     12.23 o 
 -18   5   4       42.96       55.56      6.31 o 
 -16   5   4      406.82      410.09     15.92 o 
 -15   5   4      871.51      842.19     25.31 o 
 -14   5   4      479.30      469.48     18.01 o 
 -13   5   4       12.05       16.68      3.99 o 
 -12   5   4       23.29       26.18      4.36 o 
 -11   5   4        0.51        0.32      4.39 o 
 -10   5   4        0.78        2.04      2.59 o 
  -9   5   4       12.99       12.18      3.33 o 
  -8   5   4        4.47        2.64      2.68 o 
  -7   5   4        0.28       15.40     26.36 o 
  -6   5   4       76.43       76.79      5.89 o 
  -5   5   4       11.17       14.25      4.69 o 
  -4   5   4      143.30      157.09      9.61 o 
  -3   5   4      379.41      365.70     15.34 o 
  -2   5   4      209.25      212.16     11.68 o 
  -1   5   4        1.03        6.84      4.36 o 
   0   5   4       24.96       31.58      5.88 o 
   1   5   4       58.71       53.89      6.21 o 
   2   5   4      107.80       89.20      7.39 o 
   3   5   4       90.18       80.79      8.67 o 
   4   5   4        4.26        4.82      5.43 o 
   5   5   4      188.96      153.30     11.35 o 
   6   5   4      407.88      410.05     14.89 o 
   7   5   4       28.95       24.22      4.90 o 
   8   5   4        1.61        2.21      2.86 o 
   9   5   4       43.38       49.17      6.81 o 
  10   5   4       50.31       52.80      7.31 o 
  11   5   4       37.60       37.72      6.24 o 
  12   5   4       47.05       32.64      6.23 o 
  13   5   4       19.47       21.75      5.24 o 
  14   5   4        3.70       21.21     15.48 o 
  15   5   4        3.62        3.34      4.39 o 
  16   5   4       17.44        8.48      5.05 o 
  17   5   4        4.06        7.35      7.88 o 
  18   5   4       16.30        8.83      8.49 o 
  19   5   4       97.81       78.83     17.78 o 
  20   5   4        8.81       77.19     20.60 o 
  21   5   4       44.23       45.09     10.86 o 
  22   5   4       44.48       56.86     16.19 o 
  23   5   4       21.96       29.46      9.89 o 
  24   5   4       12.33       15.68     10.33 o 
  25   5   4        1.82       10.68      9.93 o 
  26   5   4        0.11        0.00      9.99 o 
 -26   6   4        0.20        0.05      5.67 o 
 -25   6   4        0.30        5.34      6.81 o 
 -24   6   4        0.01        0.99      5.37 o 
 -23   6   4        0.64        0.04      5.15 o 
 -22   6   4        0.04        8.69      5.03 o 
 -21   6   4        0.46       18.54      6.52 o 
 -20   6   4       22.40       37.35      7.34 o 
 -19   6   4       25.93       35.15      9.13 o 
 -18   6   4        0.78        0.00      3.99 o 
 -17   6   4       15.53       11.48      5.69 o 
 -16   6   4       85.79       84.29      7.36 o 
 -15   6   4       32.26       37.84      5.72 o 
 -14   6   4       37.90       40.32      5.67 o 
 -13   6   4      140.37      131.16      9.29 o 
 -12   6   4       32.38       24.74      4.41 o 
 -11   6   4        0.80        0.00      3.45 o 
 -10   6   4        3.37        0.00      3.31 o 
  -9   6   4        5.70       15.99      9.13 o 
  -8   6   4       23.31       23.20      4.53 o 
  -7   6   4      180.48      173.74     11.54 o 
  -6   6   4        6.94       11.96      3.79 o 
  -5   6   4       38.32       34.39      4.77 o 
  -4   6   4       26.08       22.96      4.64 o 
  -3   6   4       11.21       19.10      4.04 o 
  -2   6   4      152.65      131.40      9.07 o 
  -1   6   4      152.95      138.95     14.36 o 
   0   6   4       26.24       26.97      4.76 o 
   1   6   4        5.67       10.12      5.72 o 
   2   6   4       76.50       65.83      6.65 o 
   3   6   4      292.98      258.79     12.35 o 
   4   6   4      280.38      231.36     11.68 o 
   5   6   4       86.90       83.51      9.05 o 
   6   6   4        5.69        8.31      3.26 o 
   7   6   4       20.20       29.34      4.76 o 
   8   6   4       34.20       47.80      5.45 o 
   9   6   4        0.00        0.00      4.49 o 
  10   6   4       33.52       41.89      7.53 o 
  11   6   4        8.92        9.21      6.39 o 
  12   6   4        0.49        0.00      4.59 o 
  13   6   4        4.96        3.63      5.21 o 
  14   6   4        5.92        0.00      7.08 o 
  15   6   4        2.55        5.37     11.61 o 
  16   6   4       25.28       25.93      6.39 o 
  17   6   4       35.92       33.83      8.00 o 
  18   6   4       63.68       32.38     14.15 o 
  19   6   4      121.62      103.07     14.63 o 
  20   6   4       91.65       89.37     17.46 o 
  21   6   4       43.47       55.00     20.60 o 
  22   6   4       10.79       16.94      9.72 o 
  23   6   4        2.36        0.09      9.80 o 
  24   6   4        0.17        6.69      9.80 o 
 -23   7   4        5.24        0.45      5.79 o 
 -22   7   4        2.53        4.80      5.46 o 
 -21   7   4        0.09        5.91     10.79 o 
 -20   7   4        0.89        0.00      7.12 o 
 -19   7   4        3.28        6.12      7.01 o 
 -18   7   4       50.33       43.02      9.65 o 
 -17   7   4      139.06      154.88     13.10 o 
 -16   7   4      167.30      173.39     13.30 o 
 -15   7   4       29.39       31.30      6.34 o 
 -14   7   4        8.95       15.22      5.49 o 
 -13   7   4        9.88        9.76      5.69 o 
 -12   7   4        2.93        0.00      3.90 o 
 -11   7   4       10.34       10.27      4.30 o 
 -10   7   4        3.13        1.62      6.01 o 
  -9   7   4       15.63       20.05     11.48 o 
  -8   7   4       91.89       74.91     10.19 o 
  -7   7   4        1.06        9.07      9.30 o 
  -6   7   4       41.43       35.60      5.20 o 
  -5   7   4       21.62       28.00      4.97 o 
  -4   7   4        9.63       74.13     27.19 o 
  -3   7   4       89.97      126.05     10.76 o 
  -2   7   4      382.78      386.68     16.26 o 
  -1   7   4      261.69      220.69     13.21 o 
   0   7   4        0.32       67.65     19.44 o 
   1   7   4      110.69      124.47     13.36 o 
   2   7   4       63.50       81.30     14.96 o 
   3   7   4        0.75       12.13      9.27 o 
   4   7   4        5.32        9.67      3.99 o 
   5   7   4       14.69       27.16      6.25 o 
   6   7   4       94.03      105.32      7.98 o 
   7   7   4        1.47       11.34      6.60 o 
   8   7   4       12.51       16.50      5.72 o 
   9   7   4        6.28       27.93      8.52 o 
  10   7   4        1.25       16.69      6.78 o 
  11   7   4        0.01        0.00      5.25 o 
  12   7   4        0.00        0.00      4.91 o 
  13   7   4        1.95       10.56      6.18 o 
  14   7   4        5.18        4.08      6.20 o 
  15   7   4        2.71        9.81      6.68 o 
  16   7   4        4.82       16.50      5.89 o 
  17   7   4        6.01        0.00      7.93 o 
  18   7   4        4.57        2.74     10.98 o 
  19   7   4        0.52       12.30      9.58 o 
  20   7   4        0.26        2.07      9.22 o 
  21   7   4        0.23       11.16     11.47 o 
  22   7   4        0.74        1.70     16.33 o 
 -20   8   4        0.59       30.21     12.93 o 
 -19   8   4        0.09       13.30     23.47 o 
 -18   8   4        3.80        5.75      8.02 o 
 -17   8   4       22.79       24.32      6.44 o 
 -16   8   4       15.43       17.50      5.82 o 
 -15   8   4        0.06       10.25      8.02 o 
 -14   8   4        8.66       15.87      4.88 o 
 -13   8   4        8.13       15.72      5.12 o 
 -12   8   4        0.19        1.57      4.69 o 
 -11   8   4        6.23        6.64      4.45 o 
 -10   8   4       21.34       13.53      4.70 o 
  -9   8   4       16.96       18.58      4.75 o 
  -8   8   4        3.63       14.57      4.48 o 
  -7   8   4        5.66       11.80      4.29 o 
  -6   8   4       10.90       16.98      4.16 o 
  -5   8   4        1.78       35.23     12.23 o 
  -4   8   4       22.02       54.21     16.15 o 
  -3   8   4       56.16       55.45      7.45 o 
  -2   8   4      202.58      203.80     20.91 o 
  -1   8   4      279.90      252.83     14.85 o 
   0   8   4       61.77       70.93     10.28 o 
   1   8   4       14.12       23.10      7.99 o 
   2   8   4       24.18       26.59      7.54 o 
   3   8   4        0.30        8.35      6.36 o 
   4   8   4        1.20       16.39      8.57 o 
   5   8   4       61.04       80.26      7.33 o 
   6   8   4       91.43       95.62      7.97 o 
   7   8   4       12.56       62.80     13.60 o 
   8   8   4        3.29       16.09      7.47 o 
   9   8   4        1.09        0.00      5.79 o 
  10   8   4       11.31       12.09      5.73 o 
  11   8   4        3.95        0.00      5.71 o 
  12   8   4        0.04        0.00      6.92 o 
  13   8   4        0.08        0.00      5.51 o 
  14   8   4        0.00        0.00      6.70 o 
  15   8   4        1.80        0.94      5.89 o 
  16   8   4        5.65        0.00      6.92 o 
  17   8   4        0.31        0.00      9.76 o 
  18   8   4        0.20        6.57      5.93 o 
 -16   9   4        1.91        5.45      5.55 o 
 -15   9   4       10.81       10.12      5.54 o 
 -14   9   4       34.19       27.26      8.04 o 
 -13   9   4       27.55       16.80      6.50 o 
 -12   9   4        2.28        3.57      5.44 o 
 -11   9   4        0.03        1.76      5.66 o 
 -10   9   4        3.90        9.94      5.33 o 
  -9   9   4        9.43       18.32      6.82 o 
  -8   9   4        1.15       13.61      8.23 o 
  -7   9   4        1.15        0.00      6.59 o 
  -6   9   4        0.41        6.27      5.80 o 
  -5   9   4       10.83       12.84      4.90 o 
  -4   9   4       10.51        8.66      4.97 o 
  -3   9   4        6.06        6.65      5.05 o 
  -2   9   4        0.16        7.86      4.18 o 
  -1   9   4        8.71       20.71      5.20 o 
   0   9   4       29.93       31.60      5.63 o 
   1   9   4       26.79       23.99      5.43 o 
   2   9   4        5.71        6.22      4.23 o 
   3   9   4        0.00        7.16      8.17 o 
   4   9   4        3.89        6.75      6.57 o 
   5   9   4       23.28       26.85      5.82 o 
   6   9   4       67.64       75.78     15.20 o 
   7   9   4       74.69       71.03     13.20 o 
   8   9   4       35.92       47.61     11.88 o 
   9   9   4        5.30       50.31     11.85 o 
  10   9   4        0.36        0.00      8.81 o 
  11   9   4        3.90       11.46      6.13 o 
  12   9   4        2.15        0.00      6.80 o 
  13   9   4        0.52        5.20      7.01 o 
  14   9   4        5.73        0.00      8.78 o 
  -9  10   4        1.55       18.36      7.29 o 
  -8  10   4        0.09        8.26      6.10 o 
  -7  10   4        0.02        0.00      4.77 o 
  -6  10   4        0.83        0.00      8.63 o 
  -5  10   4        0.60        4.76      5.46 o 
  -4  10   4        1.09        0.00      9.27 o 
  -3  10   4        0.01       12.46      8.32 o 
  -2  10   4        3.73        9.31      7.16 o 
  -1  10   4       16.94        8.05      5.57 o 
   0  10   4       22.79       26.62     10.43 o 
   1  10   4       12.36        6.14      8.07 o 
   2  10   4        4.08        2.22      5.67 o 
   3  10   4        2.60       14.81      6.05 o 
   4  10   4        5.49        7.32      6.84 o 
   5  10   4       13.42       17.59      6.71 o 
   6  10   4       23.42       27.21      8.06 o 
   7  10   4       27.96       26.13      7.26 o 
 -30   1   5        1.58        7.78      6.55 o 
 -29   1   5        2.04        1.85      5.53 o 
 -28   1   5        0.84        5.17      6.18 o 
 -27   1   5        3.97        0.00      6.24 o 
 -26   1   5        1.21       12.68      5.96 o 
 -25   1   5        9.57       10.65      6.14 o 
 -24   1   5        0.94        2.53      6.05 o 
 -23   1   5       20.80       24.55      4.86 o 
 -22   1   5       21.14       25.45      5.10 o 
 -21   1   5        4.13       11.29      4.21 o 
 -20   1   5       15.40       15.35      4.13 o 
 -19   1   5      291.93      311.81     13.92 o 
 -18   1   5      264.80      284.43     13.31 o 
 -17   1   5      182.93      186.76     10.56 o 
 -16   1   5       26.60       38.53      6.26 o 
 -15   1   5      113.25      117.99      8.29 o 
 -14   1   5       59.59       56.11      5.74 o 
 -13   1   5        0.22        0.02      2.81 o 
 -12   1   5        0.85        2.40      3.24 o 
 -11   1   5        2.36        1.50      2.80 o 
 -10   1   5        1.18       15.25      5.85 o 
  -9   1   5       42.73       41.24      4.96 o 
  -8   1   5       73.18       69.08      6.11 o 
  -7   1   5      231.53      202.35     10.88 o 
  -6   1   5      177.13      240.82     11.16 o 
  -5   1   5     3485.86     3676.63     94.79 o 
  -4   1   5       76.88       74.16      7.56 o 
  -3   1   5      439.99      438.30     13.22 o 
  -2   1   5      395.61      223.82     25.15 o 
  -1   1   5       30.85       27.55      3.23 o 
   0   1   5       43.40       55.98      5.64 o 
   1   1   5       11.01       15.68      2.55 o 
   2   1   5       13.47       11.81      2.63 o 
   3   1   5      101.74       99.51      6.66 o 
   4   1   5      202.10      207.47      7.92 o 
   5   1   5       75.07       77.12      5.09 o 
   6   1   5        5.73       22.64      7.37 o 
   7   1   5       94.37       68.34      4.71 o 
   8   1   5        9.12       28.68      3.52 o 
   9   1   5      104.41       96.67      5.78 o 
  10   1   5      713.23      693.88     20.32 o 
  11   1   5      379.53      386.37     13.30 o 
  12   1   5       84.92       82.23     11.51 o 
  13   1   5       58.31       56.63      6.41 o 
  14   1   5       26.19       30.82      6.45 o 
  15   1   5        0.56        8.76      6.60 o 
  16   1   5        0.35        0.00      4.33 o 
  17   1   5        1.72        0.00      4.08 o 
  18   1   5       10.05       12.95      4.68 o 
  19   1   5       53.85       47.59      7.65 o 
  20   1   5       88.73       74.37     10.72 o 
  21   1   5       57.65       73.93     10.00 o 
  22   1   5       19.29       53.64     15.44 o 
  23   1   5       60.26       46.27      9.21 o 
  24   1   5        0.04       15.46     11.86 o 
  25   1   5       25.90       25.30      9.02 o 
  26   1   5        3.26        5.57     13.56 o 
  27   1   5        2.37        8.18     11.99 o 
  28   1   5        0.22        0.96     11.31 o 
 -30   2   5        0.22        0.65      6.47 o 
 -29   2   5        0.26        0.00      5.99 o 
 -28   2   5        1.73        8.77      6.05 o 
 -27   2   5        0.11        0.64      4.79 o 
 -26   2   5       11.54        5.86      4.72 o 
 -25   2   5       41.79       21.64      6.04 o 
 -24   2   5       28.13       36.28      5.31 o 
 -23   2   5        3.19        4.83      4.25 o 
 -22   2   5       26.58       22.72      4.85 o 
 -21   2   5       86.95      101.49      7.95 o 
 -20   2   5      169.86      157.29      9.91 o 
 -19   2   5      200.15      198.29     11.83 o 
 -18   2   5       22.63       36.43      6.61 o 
 -17   2   5      544.47      550.91     18.55 o 
 -16   2   5     1469.13     1408.96     33.96 o 
 -15   2   5      914.31      905.83     25.75 o 
 -14   2   5      356.36      357.41     15.17 o 
 -13   2   5      126.36      135.92      8.42 o 
 -12   2   5       16.99       17.21      3.86 o 
 -11   2   5       84.53       98.15      6.92 o 
 -10   2   5      180.28      180.11      9.20 o 
  -9   2   5        2.38        8.88      4.54 o 
  -8   2   5       34.64       36.30      3.85 o 
  -7   2   5       86.54       73.93      5.90 o 
  -6   2   5      273.55      302.34     11.85 o 
  -4   2   5     1939.02     2044.45     39.03 o 
  -3   2   5     2869.81     2713.45     55.60 o 
  -2   2   5     2192.41     2248.22     41.17 o 
  -1   2   5      670.27      653.38     18.58 o 
   0   2   5      163.31      149.25      7.27 o 
   1   2   5       84.12       78.78      5.22 o 
   2   2   5       30.37       30.00      3.54 o 
   3   2   5       13.59       24.93      4.76 o 
   4   2   5      186.07      176.42      7.34 o 
   5   2   5      174.75      156.04      7.04 o 
   6   2   5      286.58      275.69      9.33 o 
   7   2   5      103.57      101.31      5.68 o 
   8   2   5      788.00      762.99     16.90 o 
   9   2   5        0.00       11.87      7.18 o 
  10   2   5       62.61      104.18      7.19 o 
  11   2   5        0.78       15.87      5.70 o 
  12   2   5       52.47       57.68      6.74 o 
  13   2   5       34.33       42.37      7.99 o 
  14   2   5        3.86        8.86      7.69 o 
  15   2   5        0.46        1.03      5.87 o 
  16   2   5        2.22        2.34      5.77 o 
  17   2   5        2.32        0.54      8.01 o 
  18   2   5        2.16        6.50      6.32 o 
  19   2   5        9.26       14.20      8.39 o 
  20   2   5       54.12       56.63     10.09 o 
  21   2   5        1.80       28.72     17.29 o 
  22   2   5       22.33       45.00     13.07 o 
  23   2   5        1.33       47.57     15.18 o 
  24   2   5       29.36       38.20      8.77 o 
  25   2   5        1.77        4.77     17.37 o 
  26   2   5        5.87        0.00      7.97 o 
  27   2   5        3.91        0.00      8.88 o 
  28   2   5        1.90        9.42      9.33 o 
 -29   3   5        0.04        1.81      5.96 o 
 -28   3   5        2.25        0.00      6.01 o 
 -27   3   5        2.17        2.60      4.94 o 
 -26   3   5        3.75        0.00      4.68 o 
 -25   3   5        9.20       11.80      5.22 o 
 -24   3   5        4.92        5.91      5.61 o 
 -23   3   5        0.05        2.95      4.08 o 
 -22   3   5        0.50        4.06      4.08 o 
 -21   3   5       13.03        9.13      4.68 o 
 -20   3   5        0.69        0.00      4.15 o 
 -19   3   5        0.15        9.61      4.41 o 
 -18   3   5      394.33      410.97     17.89 o 
 -17   3   5      189.92      172.31     11.54 o 
 -16   3   5       12.89       21.27      6.78 o 
 -15   3   5      406.40      391.84     16.65 o 
 -14   3   5      217.04      233.63     12.34 o 
 -13   3   5       51.68       51.94      5.47 o 
 -12   3   5      271.56      283.47     13.36 o 
 -11   3   5       66.37       70.02      7.71 o 
 -10   3   5       43.81       46.66      6.49 o 
  -9   3   5      118.28       96.00      8.35 o 
  -8   3   5        9.62       11.87      3.36 o 
  -7   3   5      122.12       97.38      7.26 o 
  -5   3   5      664.65      750.33     20.55 o 
  -4   3   5      218.28      291.90     11.36 o 
  -3   3   5      191.09      187.63      9.28 o 
  -2   3   5        3.98       17.47     10.46 o 
  -1   3   5       97.92       97.72      8.02 o 
   0   3   5       15.02       16.00      2.67 o 
   1   3   5       15.66       12.78     16.26 o 
   2   3   5      405.83      391.77     14.54 o 
   3   3   5      640.16      632.76     24.29 o 
   4   3   5      113.51       97.75      7.41 o 
   5   3   5       52.45       36.32      4.76 o 
   6   3   5      138.79      170.99      8.87 o 
   7   3   5      464.01      420.06     14.85 o 
   8   3   5       70.31       90.06      8.13 o 
   9   3   5        8.85       15.72      7.48 o 
  10   3   5      138.09      146.33     10.88 o 
  11   3   5      144.24      145.36     10.42 o 
  12   3   5       27.53       25.24      6.57 o 
  13   3   5        1.65        4.60      3.86 o 
  14   3   5        5.08        0.00      5.26 o 
  15   3   5       23.41       11.22      6.07 o 
  16   3   5        6.48       16.81     12.94 o 
  17   3   5        0.68        1.68     11.10 o 
  18   3   5       40.09       26.20      8.24 o 
  19   3   5       76.89       52.84      9.81 o 
  20   3   5       57.04       82.81     15.40 o 
  21   3   5        0.25       82.77     18.46 o 
  22   3   5        6.87        9.52      7.48 o 
  23   3   5        4.99       11.63      9.35 o 
  24   3   5        0.11        0.00      8.09 o 
  25   3   5        8.37       15.09     10.66 o 
  26   3   5        4.47        0.77      8.66 o 
  27   3   5        0.36        1.34      7.99 o 
 -28   4   5        1.97        0.00      4.86 o 
 -27   4   5        0.12        2.74      5.49 o 
 -26   4   5        7.98        7.21      4.92 o 
 -25   4   5        0.59        1.88      5.97 o 
 -24   4   5       23.59       26.14      6.34 o 
 -23   4   5       34.12       41.10      5.92 o 
 -22   4   5        0.81        7.68      4.13 o 
 -21   4   5       29.59       35.42      5.72 o 
 -20   4   5       15.61       15.64      5.22 o 
 -19   4   5        0.07        0.00      4.93 o 
 -18   4   5       72.71       65.43      7.28 o 
 -17   4   5      488.35      483.03     19.23 o 
 -16   4   5      443.75      419.38     17.94 o 
 -15   4   5       90.93      101.02      8.53 o 
 -14   4   5       16.49       13.58      4.28 o 
 -13   4   5       14.82       17.66      6.08 o 
 -12   4   5       35.24       38.56      8.16 o 
 -11   4   5       22.25       22.95      4.33 o 
 -10   4   5       36.46       40.11      5.10 o 
  -9   4   5       26.25       29.98      4.97 o 
  -8   4   5       54.58       59.22      5.55 o 
  -7   4   5       39.04       45.94      5.32 o 
  -6   4   5       12.32       27.32     33.12 o 
  -5   4   5      128.09      119.75      9.34 o 
  -4   4   5      223.44      176.05     11.67 o 
  -3   4   5       26.51       27.63      4.95 o 
  -2   4   5        1.49        4.98      4.64 o 
  -1   4   5       41.06       36.14     10.07 o 
   0   4   5      139.44      141.34     10.05 o 
   1   4   5       11.90        8.82      8.67 o 
   2   4   5       71.30       76.49      6.85 o 
   3   4   5      138.15      123.72      8.60 o 
   4   4   5      137.10      121.16     10.72 o 
   5   4   5      126.58      131.31      8.62 o 
   6   4   5       44.57       62.45      6.22 o 
   7   4   5        0.23        9.63      3.42 o 
   8   4   5       23.68       47.20      5.13 o 
   9   4   5      353.23      347.31     17.12 o 
  10   4   5       43.92       50.04      7.27 o 
  11   4   5        0.00        3.76      4.34 o 
  12   4   5        8.29        2.78      4.53 o 
  13   4   5        9.35        6.70      7.49 o 
  14   4   5        0.39        8.12      4.77 o 
  15   4   5        2.51        0.00      6.44 o 
  16   4   5       29.38       18.12      7.92 o 
  17   4   5       45.93       40.82      8.73 o 
  18   4   5       47.62       43.81     16.18 o 
  19   4   5       71.82       68.13     10.47 o 
  20   4   5      101.83       92.55     11.67 o 
  21   4   5       49.75       53.29     15.88 o 
  22   4   5       20.22       57.10     21.61 o 
  23   4   5        7.43       51.09     45.03 o 
  24   4   5        1.12        5.21      9.32 o 
  25   4   5        0.07        2.18     16.67 o 
  26   4   5        0.17       27.72     19.21 o 
 -27   5   5        3.34        0.34      7.65 o 
 -26   5   5        0.01        0.00      6.10 o 
 -25   5   5        1.44        9.50      7.53 o 
 -24   5   5        5.36       20.93      5.50 o 
 -23   5   5       14.55       19.42      8.84 o 
 -22   5   5       23.22       34.94      5.58 o 
 -21   5   5        6.97        7.96      6.46 o 
 -20   5   5        1.49        1.39      4.95 o 
 -19   5   5       42.14       36.87      5.58 o 
 -18   5   5       21.22       26.10      4.86 o 
 -17   5   5      191.85      179.57     11.44 o 
 -16   5   5      192.50      203.20     12.19 o 
 -15   5   5      207.46      198.09     12.00 o 
 -14   5   5      108.63      103.82      8.40 o 
 -13   5   5       86.62       73.57      7.51 o 
 -12   5   5      109.97      104.17      8.20 o 
 -11   5   5       29.31       28.33      4.29 o 
 -10   5   5        7.94        6.21      4.32 o 
  -9   5   5        6.81        7.91      3.42 o 
  -8   5   5       14.56       20.16      7.73 o 
  -7   5   5       19.91      108.28     20.14 o 
  -6   5   5      109.67      126.59      9.86 o 
  -5   5   5        0.03       64.22     38.10 o 
  -4   5   5      105.34      110.85     15.04 o 
  -3   5   5      148.05      162.77     14.65 o 
  -2   5   5      120.63       96.52      7.92 o 
  -1   5   5       33.11       38.50      5.20 o 
   0   5   5       33.48       40.48      5.51 o 
   1   5   5       41.42       32.54      5.40 o 
   2   5   5        1.13        5.31      6.36 o 
   3   5   5       32.60       40.17      5.11 o 
   4   5   5       39.94       38.03      8.39 o 
   5   5   5       43.17       56.16      7.50 o 
   6   5   5      132.57      153.21      9.42 o 
   7   5   5      369.45      344.23     14.25 o 
   8   5   5       35.59       37.52     11.96 o 
   9   5   5        2.59       21.39      8.15 o 
  10   5   5        0.12        3.15      4.46 o 
  11   5   5       16.37       18.40      6.36 o 
  12   5   5       25.46       28.86      5.63 o 
  13   5   5       10.14       13.01      5.00 o 
  14   5   5       10.07       11.36      8.40 o 
  15   5   5       12.28        4.97      5.27 o 
  16   5   5        2.15        0.26     11.70 o 
  17   5   5        0.71        1.93     11.56 o 
  18   5   5        5.49        1.32      8.74 o 
  19   5   5        2.80        2.51      8.34 o 
  20   5   5        3.49       18.56      9.37 o 
  21   5   5        2.59       46.49     20.32 o 
  22   5   5        7.90        5.88      9.82 o 
  23   5   5        1.57       17.62      9.95 o 
  24   5   5        2.62        2.45     11.04 o 
 -25   6   5        5.52       25.91     12.23 o 
 -24   6   5        6.56       15.25      5.96 o 
 -23   6   5        1.52       11.57      9.93 o 
 -22   6   5        2.12        4.14     11.35 o 
 -21   6   5        0.81        1.18      4.12 o 
 -20   6   5        1.29        8.92      4.41 o 
 -19   6   5       10.61        8.62      6.26 o 
 -18   6   5        0.08        0.31      5.33 o 
 -17   6   5        6.99        0.00      5.15 o 
 -16   6   5       62.39       58.25      8.76 o 
 -15   6   5       37.20       57.71      7.44 o 
 -14   6   5        3.14        9.20      4.82 o 
 -13   6   5       45.43       38.96      6.94 o 
 -12   6   5       11.61        9.42      5.16 o 
 -11   6   5        1.84        5.79      4.36 o 
 -10   6   5        9.21        4.64      4.26 o 
  -9   6   5       13.47       10.31      5.53 o 
  -8   6   5       16.52        1.48      5.72 o 
  -7   6   5        7.20        8.24      3.82 o 
  -6   6   5        8.22       13.85      6.02 o 
  -5   6   5        8.72       14.33      5.08 o 
  -4   6   5        6.58       11.55      3.88 o 
  -3   6   5        2.07        2.54      5.41 o 
  -2   6   5       54.42       51.44      8.40 o 
  -1   6   5      194.86      195.57     11.81 o 
   0   6   5       24.56       30.57      4.87 o 
   1   6   5       87.59      102.91      8.49 o 
   2   6   5       65.38       65.71      6.86 o 
   3   6   5       29.62       34.33      5.78 o 
   4   6   5       34.68       41.54      5.61 o 
   5   6   5      139.59      172.87     19.77 o 
   6   6   5      518.91      455.68     18.45 o 
   7   6   5      258.19      249.78     15.71 o 
   8   6   5        0.98       13.40      7.20 o 
   9   6   5        0.39        2.72      5.58 o 
  10   6   5        6.90        5.20      5.93 o 
  11   6   5        7.60        7.25      7.25 o 
  12   6   5        0.41        5.03      7.11 o 
  13   6   5        2.38        0.00      6.46 o 
  14   6   5        0.00        6.13      7.86 o 
  15   6   5        1.28        1.87      6.61 o 
  16   6   5       11.73       10.94      6.55 o 
  17   6   5        5.69        0.00     18.68 o 
  18   6   5        4.38        0.00     10.05 o 
  19   6   5        7.40        0.00      8.54 o 
  20   6   5        6.02       21.51     10.65 o 
  21   6   5        1.64        9.41     10.57 o 
  22   6   5        0.39        0.00     12.26 o 
 -22   7   5        3.26       11.51      8.42 o 
 -21   7   5        1.84        0.00      7.64 o 
 -20   7   5        7.96       19.56      6.05 o 
 -19   7   5       15.81        1.39      5.60 o 
 -18   7   5        1.31        0.00      6.27 o 
 -17   7   5        0.68        0.00      4.96 o 
 -16   7   5       33.88       36.97     11.04 o 
 -15   7   5      100.84       95.04     11.23 o 
 -14   7   5      160.70      145.71     12.10 o 
 -13   7   5       78.62       81.90      8.82 o 
 -12   7   5        1.86        0.00      7.31 o 
 -11   7   5        0.22        0.00      6.39 o 
 -10   7   5       24.64       21.01      7.53 o 
  -9   7   5       42.96       39.97      6.89 o 
  -8   7   5        0.28        4.62      8.18 o 
  -7   7   5       14.85       10.33      5.27 o 
  -6   7   5        8.45        5.76      5.38 o 
  -5   7   5        2.32        6.33      6.60 o 
  -4   7   5        4.20       16.16      7.60 o 
  -3   7   5       34.39       43.85      6.01 o 
  -2   7   5        0.06        4.37      3.89 o 
  -1   7   5        4.39        9.33      6.01 o 
   0   7   5        7.52        5.34      6.18 o 
   1   7   5       34.79       41.31      6.16 o 
   2   7   5       12.83       14.93      6.82 o 
   3   7   5        0.71       32.80      9.82 o 
   4   7   5       32.23       47.75     11.81 o 
   5   7   5      211.26      203.05     16.60 o 
   6   7   5      478.67      418.06     28.61 o 
   7   7   5      387.58      396.46     21.90 o 
   8   7   5       80.16       86.67     11.39 o 
   9   7   5        8.75       19.78      5.50 o 
  10   7   5        0.58        0.00      9.12 o 
  11   7   5        1.93        5.55      5.74 o 
  12   7   5        5.25        5.10     11.95 o 
  13   7   5        0.13        0.00      6.03 o 
  14   7   5        4.71        4.29      5.62 o 
  15   7   5        2.79        0.12      5.45 o 
  16   7   5        1.30        0.00      7.63 o 
  17   7   5        0.88        0.00     11.57 o 
  18   7   5        6.71        6.12     19.53 o 
  19   7   5       13.64        7.84     10.31 o 
  20   7   5        3.56        0.74      9.47 o 
 -19   8   5        0.41        9.54     10.30 o 
 -18   8   5        2.66       10.26      6.36 o 
 -17   8   5       17.62       19.77     13.46 o 
 -16   8   5       33.30       34.70      9.11 o 
 -15   8   5       44.04       45.07     10.83 o 
 -14   8   5        7.58       21.19      9.00 o 
 -13   8   5       13.67       13.93      5.61 o 
 -12   8   5       43.08       25.02      7.83 o 
 -11   8   5       19.26        9.97      7.52 o 
 -10   8   5        3.66        4.73      6.74 o 
  -9   8   5        5.14        2.61      6.23 o 
  -8   8   5        1.55        0.56      4.34 o 
  -7   8   5        4.87       13.54      4.22 o 
  -6   8   5       17.31       19.22      5.06 o 
  -5   8   5        0.12        2.94      4.06 o 
  -4   8   5       14.57       25.10      5.25 o 
  -3   8   5        8.17       10.83      4.55 o 
  -2   8   5        1.37        7.56      5.62 o 
  -1   8   5        1.00        4.63      4.26 o 
   0   8   5        2.06        0.51      7.74 o 
   1   8   5        0.06        1.78      5.51 o 
   2   8   5        1.20        6.05      7.74 o 
   3   8   5       25.12       42.33      9.64 o 
   4   8   5       51.72       53.71      7.54 o 
   5   8   5       27.49       23.04      5.76 o 
   6   8   5       11.83       28.25      6.39 o 
   7   8   5       23.56       35.02      7.10 o 
   8   8   5       52.86       60.79      8.12 o 
   9   8   5       66.44       78.58     11.29 o 
  10   8   5        5.75       22.42     13.67 o 
  11   8   5        1.08        0.00      8.34 o 
  12   8   5        4.26        5.52     14.43 o 
  13   8   5        1.14        4.76      5.64 o 
  14   8   5        0.21        2.51     11.11 o 
  15   8   5        0.36        4.61      7.98 o 
  16   8   5        0.01        0.00      5.91 o 
 -14   9   5        3.67       10.85      9.05 o 
 -13   9   5       11.72       19.23      6.85 o 
 -12   9   5        1.38        0.00      7.15 o 
 -11   9   5        1.82        2.96      6.55 o 
 -10   9   5        1.91        1.67      8.15 o 
  -9   9   5        0.74        2.22      5.32 o 
  -8   9   5        4.24       10.19     10.10 o 
  -7   9   5       11.35       14.36      5.09 o 
  -6   9   5        0.78        2.39      4.99 o 
  -5   9   5        2.28       10.94      5.27 o 
  -4   9   5        0.81        3.33     10.00 o 
  -3   9   5        7.22       14.76     14.40 o 
  -2   9   5       55.00       70.81     19.55 o 
  -1   9   5       93.80       77.64      8.01 o 
   0   9   5       31.12       31.22      6.15 o 
   1   9   5        0.02       12.12      4.64 o 
   2   9   5        1.40        0.73      4.71 o 
   3   9   5        1.98        2.28      7.26 o 
   4   9   5       16.03       25.34      5.57 o 
   5   9   5       25.39       18.29      8.56 o 
   6   9   5       18.24       27.40      8.08 o 
   7   9   5        5.08       13.83     10.48 o 
   8   9   5        8.90       11.35      7.17 o 
   9   9   5       11.04        4.04      6.74 o 
  10   9   5        2.76        0.00      6.69 o 
  11   9   5        0.52       10.73      7.34 o 
  -2  10   5       21.60       14.04      5.40 o 
  -1  10   5       25.30       29.16      7.95 o 
   0  10   5       12.66       20.69      5.78 o 
 -29   0   6        1.63       21.57     10.41 o 
 -28   0   6        2.61        8.94     11.76 o 
 -27   0   6        1.21        0.00      9.61 o 
 -26   0   6        6.15       15.94      6.66 o 
 -25   0   6       20.95       23.19      8.98 o 
 -24   0   6       10.85       13.85     10.40 o 
 -23   0   6        1.04        5.64      6.22 o 
 -22   0   6       10.49        1.01      6.31 o 
 -21   0   6        4.01        5.22      6.50 o 
 -20   0   6       21.51       30.45      9.67 o 
 -19   0   6      323.05      324.04     21.18 o 
 -18   0   6      928.91      865.00     35.75 o 
 -17   0   6      340.92      306.52     20.30 o 
 -16   0   6     2182.27     2205.28     61.91 o 
 -15   0   6     1456.03     1439.48     46.64 o 
 -14   0   6      323.27      324.63     19.65 o 
 -13   0   6       90.75       73.18      9.43 o 
 -12   0   6       11.90       10.64      5.83 o 
 -11   0   6       26.17       18.13      5.78 o 
 -10   0   6       83.72       76.49     10.00 o 
  -9   0   6        0.20        0.00      4.17 o 
  -8   0   6       10.97       11.28      4.63 o 
  -7   0   6      150.18      164.41     13.81 o 
  -6   0   6      267.50      250.06     16.66 o 
  -5   0   6      212.36      233.62     15.86 o 
  -3   0   6      903.46      903.68     34.03 o 
  -2   0   6      747.02      752.28     29.25 o 
  -1   0   6      120.56      136.75     10.36 o 
   0   0   6       56.08       60.31      6.56 o 
   1   0   6      135.86      118.66     10.09 o 
   2   0   6       76.42       41.01     13.14 o 
   3   0   6       59.55       58.80      7.63 o 
   4   0   6       87.84       81.87      8.60 o 
   5   0   6       41.38       41.54      7.36 o 
   6   0   6        5.56        3.86      3.51 o 
   7   0   6        4.80        0.00      7.90 o 
   8   0   6       20.77       11.48      5.65 o 
   9   0   6       10.34       22.25      9.20 o 
  10   0   6      297.26      261.59     35.34 o 
  11   0   6       22.10       13.77      5.67 o 
  12   0   6       72.77       80.40     19.48 o 
  13   0   6       49.80       53.12     18.29 o 
  14   0   6        0.42       17.77     15.45 o 
  15   0   6        2.75        9.09      7.06 o 
  16   0   6        2.43        9.98      7.65 o 
  17   0   6       16.77       13.23     15.46 o 
  18   0   6       79.09       66.38     13.07 o 
  19   0   6       52.78       28.18      9.82 o 
  20   0   6       23.82       22.09      9.24 o 
  21   0   6        1.55       27.44     21.56 o 
  22   0   6       14.67        8.73     21.05 o 
  23   0   6        0.00        9.75     20.07 o 
  24   0   6       33.52        6.55     21.78 o 
  25   0   6       39.23       32.47     19.72 o 
  26   0   6        0.87       24.39     18.38 o 
  27   0   6        2.79        0.00     16.89 o 
 -29   1   6        1.63       12.89      6.26 o 
 -28   1   6        0.02        0.00      6.01 o 
 -27   1   6        1.26        2.94      5.04 o 
 -26   1   6        4.38        4.66      4.87 o 
 -25   1   6        1.79        3.51      4.18 o 
 -24   1   6        0.07        0.31      4.40 o 
 -23   1   6        5.02        7.41      4.10 o 
 -22   1   6       40.59       37.10      5.97 o 
 -21   1   6       82.60       82.44      7.56 o 
 -20   1   6       32.41       32.32      5.34 o 
 -19   1   6        2.42        7.86      4.48 o 
 -18   1   6       98.90      101.79      8.23 o 
 -17   1   6       13.72       21.39      9.15 o 
 -16   1   6     1497.66     1433.03     33.67 o 
 -15   1   6      190.55      205.68     11.31 o 
 -14   1   6      160.23      145.60      9.39 o 
 -13   1   6      182.87      166.72      9.83 o 
 -12   1   6       53.54       48.95      6.00 o 
 -11   1   6        3.22        1.58      3.70 o 
 -10   1   6       41.10       32.73      4.91 o 
  -9   1   6      184.66      161.32      9.54 o 
  -8   1   6       25.98       27.85      4.38 o 
  -7   1   6       39.83       30.04      4.64 o 
  -6   1   6      105.92      127.42      8.91 o 
  -5   1   6      496.26      586.04     19.73 o 
  -4   1   6      249.53      285.98     13.39 o 
  -3   1   6      978.20     1073.94     29.45 o 
  -2   1   6       24.85       85.38     20.76 o 
  -1   1   6      340.64      343.11     13.77 o 
   0   1   6      217.33      225.14     10.13 o 
   1   1   6       86.48       82.18      5.57 o 
   2   1   6       33.84       30.70      3.49 o 
   3   1   6        0.02        2.00      2.53 o 
   4   1   6       55.48       59.51      5.16 o 
   5   1   6       54.28       59.08      5.00 o 
   6   1   6       69.49       48.28      6.08 o 
   7   1   6      232.84      238.14      9.63 o 
   8   1   6      578.19      515.58     15.41 o 
   9   1   6      189.35      209.88     10.79 o 
  10   1   6       19.07       17.29      9.13 o 
  11   1   6       28.01       40.06      5.74 o 
  12   1   6       19.76       30.12      5.53 o 
  13   1   6        2.06        7.88      5.98 o 
  14   1   6        7.37       15.98     10.73 o 
  15   1   6       25.99       21.44      9.42 o 
  16   1   6        4.91       32.42     11.88 o 
  17   1   6        0.02        4.50      6.86 o 
  18   1   6       20.63       26.85      8.12 o 
  19   1   6      103.18      100.64     13.25 o 
  20   1   6       79.28       79.76     14.58 o 
  21   1   6       38.05       56.84     14.65 o 
  22   1   6       14.55       28.30      9.60 o 
  23   1   6       11.39       12.20      8.27 o 
  24   1   6       16.16        8.35      7.99 o 
  25   1   6        1.30        4.01      8.70 o 
  26   1   6        5.42       20.58      9.83 o 
 -29   2   6        0.28        1.83     11.88 o 
 -28   2   6        3.30        2.59      5.45 o 
 -27   2   6        0.47        9.07      5.67 o 
 -26   2   6        4.89        8.82      5.30 o 
 -25   2   6        5.62        6.85      4.62 o 
 -24   2   6        4.27        2.50      4.03 o 
 -23   2   6       12.11       13.82      4.75 o 
 -22   2   6        5.27        9.29      4.49 o 
 -21   2   6       50.43       45.64      6.04 o 
 -20   2   6       14.96       23.26      4.89 o 
 -19   2   6        3.57       13.52      4.77 o 
 -18   2   6       76.13       78.56      7.49 o 
 -17   2   6      284.55      286.93     15.11 o 
 -16   2   6      502.33      542.04     21.11 o 
 -15   2   6       26.66       21.76      7.73 o 
 -14   2   6       28.86       25.03      5.63 o 
 -13   2   6        0.58        0.00      3.28 o 
 -12   2   6       37.53       38.27      5.03 o 
 -11   2   6        0.04        0.00      3.85 o 
 -10   2   6      129.35      130.72      8.40 o 
  -9   2   6      131.13      128.38      8.19 o 
  -8   2   6       54.62       46.96      4.78 o 
  -7   2   6      192.61      168.82      9.71 o 
  -6   2   6      565.48      545.06     17.63 o 
  -5   2   6      234.31      242.91     10.04 o 
  -4   2   6      177.82      153.25      8.57 o 
  -3   2   6       17.32        9.45      3.21 o 
  -2   2   6        0.98       16.67     17.59 o 
  -1   2   6      131.05      138.19      7.56 o 
   0   2   6      311.18      304.10     11.79 o 
   1   2   6       18.69       30.99      5.36 o 
   2   2   6       77.29       78.89      5.59 o 
   3   2   6       35.22       32.61      4.76 o 
   4   2   6       15.24       10.49      4.14 o 
   5   2   6       37.57       35.27      3.93 o 
   6   2   6        0.46        4.48      3.23 o 
   7   2   6       39.41       53.71      5.49 o 
   8   2   6      184.72      193.37      9.73 o 
   9   2   6      268.40      327.72     22.04 o 
  10   2   6      222.96      208.05     12.33 o 
  11   2   6        0.05       25.07     10.36 o 
  12   2   6        0.16        9.16      5.33 o 
  13   2   6       16.74       19.71      6.48 o 
  14   2   6        3.12        9.27     17.05 o 
  15   2   6        0.68        0.00      6.64 o 
  16   2   6        0.24        0.00      6.35 o 
  17   2   6        0.09        0.00      6.08 o 
  18   2   6        0.06       13.36      7.87 o 
  19   2   6        0.50        2.10      7.05 o 
  20   2   6        1.08       11.67      7.96 o 
  21   2   6        0.82        1.95      6.90 o 
  22   2   6        0.30        0.00      7.79 o 
  23   2   6        1.06        0.00      8.28 o 
  24   2   6        0.97        3.61     10.24 o 
  25   2   6        0.81        4.53      8.37 o 
  26   2   6        2.10        0.00      9.63 o 
 -28   3   6       14.42       27.01      7.20 o 
 -27   3   6        1.17       11.99      5.73 o 
 -26   3   6        0.73        0.00      5.20 o 
 -25   3   6        1.58        3.04      4.89 o 
 -24   3   6        2.05       10.99      4.96 o 
 -23   3   6        2.53        9.22      4.56 o 
 -22   3   6       12.27       15.85      4.90 o 
 -21   3   6       15.57       14.40      4.96 o 
 -20   3   6        0.33        0.79      5.91 o 
 -19   3   6       31.01       34.04      6.59 o 
 -18   3   6      111.41      104.78      9.65 o 
 -17   3   6       68.16       82.71      8.45 o 
 -16   3   6      682.08      648.60     23.80 o 
 -15   3   6      185.01      193.69     12.45 o 
 -14   3   6       80.29       76.04      7.94 o 
 -13   3   6       21.89       18.28      4.83 o 
 -12   3   6       48.18       45.04      5.61 o 
 -11   3   6       41.29       46.71      6.59 o 
 -10   3   6        6.49        9.50      3.85 o 
  -9   3   6       30.94       26.32      5.24 o 
  -8   3   6        3.67        5.76      4.34 o 
  -7   3   6       27.98       27.92      5.33 o 
  -6   3   6        2.64        6.49      3.80 o 
  -5   3   6       47.61       37.42      4.49 o 
  -3   3   6      540.51      534.86     19.09 o 
  -2   3   6      310.79      302.63     15.78 o 
  -1   3   6      108.51       96.33     11.79 o 
   0   3   6        2.63        6.10      3.62 o 
   1   3   6        2.05        1.03      3.94 o 
   2   3   6        4.11        9.25      5.20 o 
   3   3   6       21.38       27.56      8.10 o 
   4   3   6      168.56      157.31     12.23 o 
   5   3   6      242.63      229.02     11.68 o 
   6   3   6      212.79      201.26     10.37 o 
   7   3   6      166.14      180.44      9.72 o 
   8   3   6      198.13      170.06     11.29 o 
   9   3   6       35.23       57.36      7.04 o 
  10   3   6       86.16       74.22      8.54 o 
  11   3   6       31.27       35.07      6.24 o 
  12   3   6        3.02        3.55      5.21 o 
  13   3   6        1.01        0.96     10.01 o 
  14   3   6        0.75        8.81      8.49 o 
  15   3   6        0.18        1.88      5.69 o 
  16   3   6        0.00        0.00     13.63 o 
  17   3   6        6.55        0.00      7.38 o 
  18   3   6        5.63        0.00     10.40 o 
  19   3   6        0.92        0.00      7.80 o 
  20   3   6       15.57       19.84      8.12 o 
  21   3   6       13.34       32.70      9.48 o 
  22   3   6        0.74       20.42      8.80 o 
  23   3   6        2.85        0.44      8.69 o 
  24   3   6        1.79        4.21     12.10 o 
  25   3   6        6.55        0.25      9.53 o 
 -27   4   6        0.28        0.00     11.13 o 
 -26   4   6        0.05        0.19      6.11 o 
 -25   4   6        0.46        5.45      5.69 o 
 -24   4   6        2.86        8.31      6.59 o 
 -23   4   6        1.28        9.39      4.44 o 
 -22   4   6       41.00       48.60      6.65 o 
 -21   4   6       23.35       32.58      5.52 o 
 -20   4   6       16.76       16.87      4.79 o 
 -19   4   6        4.53       13.91      4.61 o 
 -18   4   6       61.28       48.42      7.00 o 
 -17   4   6       30.92       27.47      4.97 o 
 -16   4   6      284.08      276.90     14.90 o 
 -15   4   6      459.62      469.04     19.24 o 
 -14   4   6      170.47      162.66     10.91 o 
 -13   4   6        7.50       10.39      4.53 o 
 -12   4   6        0.84        6.93      3.65 o 
 -11   4   6        4.78        5.76      4.20 o 
 -10   4   6       44.21       40.69      5.33 o 
  -9   4   6       57.82       62.08      6.23 o 
  -8   4   6       15.00       20.97      7.86 o 
  -7   4   6       13.53       11.14      4.28 o 
  -6   4   6       35.90       41.92      8.62 o 
  -5   4   6        0.71        8.54      5.97 o 
  -3   4   6      242.84      279.68     13.48 o 
  -2   4   6      231.90      238.51     14.37 o 
  -1   4   6        8.70       11.43     10.15 o 
   0   4   6        2.25      109.61     20.76 o 
   1   4   6      268.35      279.89     14.05 o 
   2   4   6      417.45      375.51     15.92 o 
   3   4   6       22.98       33.24     10.68 o 
   4   4   6       41.48       44.18      6.97 o 
   5   4   6       26.09       42.60      8.28 o 
   6   4   6      478.83      417.70     16.24 o 
   7   4   6      354.77      298.19     13.62 o 
   8   4   6       24.95       23.74      5.74 o 
   9   4   6       31.31       24.61      6.41 o 
  10   4   6        5.23        0.00      4.87 o 
  11   4   6       29.87       29.52      6.76 o 
  12   4   6       25.82       34.56      6.46 o 
  13   4   6        1.27        4.38      6.94 o 
  14   4   6        0.56        0.00     16.81 o 
  15   4   6        4.02        9.44     11.71 o 
  16   4   6       18.92        6.93     16.25 o 
  17   4   6       27.95       23.01     17.71 o 
  18   4   6       15.94       19.29      9.88 o 
  19   4   6        1.84       44.09     24.92 o 
  20   4   6        2.52        0.00     10.45 o 
  21   4   6        0.77       19.18     21.55 o 
  22   4   6       12.80       42.18     23.29 o 
  23   4   6        1.80       30.48     12.24 o 
  24   4   6        5.19        7.89     17.06 o 
 -25   5   6       17.21       21.24     10.32 o 
 -24   5   6       40.30       46.11      7.61 o 
 -23   5   6       20.02       22.03      8.25 o 
 -22   5   6        2.87       15.16      4.95 o 
 -21   5   6        4.19        0.00      4.74 o 
 -20   5   6       18.61       18.31      4.99 o 
 -19   5   6       16.26        9.27      5.78 o 
 -18   5   6       16.22       11.57      6.06 o 
 -17   5   6        0.96        2.49      3.75 o 
 -16   5   6       32.68       30.31      5.04 o 
 -15   5   6       82.55       80.15      9.54 o 
 -14   5   6      167.15      159.26     13.13 o 
 -13   5   6       10.92       16.59      7.35 o 
 -12   5   6       69.52       65.51      7.93 o 
 -11   5   6       42.09       28.07      5.83 o 
 -10   5   6       18.52       24.45      9.80 o 
  -9   5   6       68.40       48.29     15.50 o 
  -8   5   6        3.66       14.76     17.44 o 
  -7   5   6        9.61        8.26      5.98 o 
  -6   5   6       27.02       18.22      4.65 o 
  -5   5   6      102.41       66.96      7.95 o 
  -4   5   6      288.40      304.67     16.68 o 
  -3   5   6      158.99      114.46     11.63 o 
  -2   5   6      135.50      139.33     11.55 o 
  -1   5   6        1.17        6.60      3.83 o 
   0   5   6        8.63       11.92      4.25 o 
   1   5   6       18.53       11.97      8.10 o 
   2   5   6       73.01       59.59      6.71 o 
   3   5   6       34.63       32.46      5.25 o 
   4   5   6        9.38       24.27      9.63 o 
   5   5   6      284.71      257.60     19.60 o 
   6   5   6      979.91      887.72     26.46 o 
   7   5   6     1043.77     1038.05     36.40 o 
   8   5   6      370.05      379.51     19.85 o 
   9   5   6        9.57       14.06      5.59 o 
  10   5   6        0.05        0.99      5.44 o 
  11   5   6        0.92        0.58      9.55 o 
  12   5   6        6.86        2.43     11.27 o 
  13   5   6        1.58        8.38      5.67 o 
  14   5   6        4.55        4.64     11.56 o 
  15   5   6        6.54       10.36      9.41 o 
  16   5   6        0.16       13.29      8.99 o 
  17   5   6        2.57        4.13      8.35 o 
  18   5   6        2.81        0.00     10.67 o 
  19   5   6       25.90        7.72     13.44 o 
  20   5   6       18.12        4.84      9.49 o 
  21   5   6        5.53       22.97     10.22 o 
  22   5   6        0.16        3.24     10.90 o 
 -23   6   6        1.34        4.25      8.36 o 
 -22   6   6        1.18        7.72      9.08 o 
 -21   6   6        9.94       22.61      6.67 o 
 -20   6   6        3.95        0.00      7.57 o 
 -19   6   6        0.00        0.00      5.53 o 
 -18   6   6        0.09        0.00      7.09 o 
 -17   6   6        2.37        0.00      4.91 o 
 -16   6   6       32.02       28.19      6.09 o 
 -15   6   6       19.61       12.28      6.10 o 
 -14   6   6       12.49       12.06      5.42 o 
 -13   6   6        2.54        9.25      4.64 o 
 -12   6   6       32.18       28.94      5.87 o 
 -11   6   6       22.05       12.90      5.40 o 
 -10   6   6        7.43        7.35      5.02 o 
  -9   6   6        8.32       14.42      9.36 o 
  -8   6   6        0.98        3.91      9.49 o 
  -7   6   6       25.02       18.96      5.79 o 
  -6   6   6       32.83       25.12      8.20 o 
  -5   6   6        0.01       11.35     14.60 o 
  -4   6   6       72.64       70.67      8.25 o 
  -3   6   6        1.28       13.75      4.30 o 
  -2   6   6        2.67        9.39      4.41 o 
  -1   6   6        1.20        2.27      6.15 o 
   0   6   6        0.19        0.00      6.33 o 
   1   6   6        2.15        0.00      4.09 o 
   2   6   6        0.44        6.81      4.18 o 
   3   6   6       47.10       53.62      7.07 o 
   4   6   6       86.44       74.95     11.28 o 
   5   6   6       13.23       27.28      6.93 o 
   6   6   6        8.25       29.98      7.58 o 
   7   6   6        4.76       21.98      6.81 o 
   8   6   6        8.39       12.26      7.72 o 
   9   6   6       25.61       14.01      5.89 o 
  10   6   6       18.06       27.85      8.99 o 
  11   6   6        3.51       18.61      6.86 o 
  12   6   6        0.01       14.23      7.88 o 
  13   6   6        0.73        5.68      7.13 o 
  14   6   6        3.81        0.00      8.89 o 
  15   6   6        6.55        1.77      9.39 o 
  16   6   6        0.26        0.34     10.20 o 
  17   6   6        0.70        0.00     15.98 o 
  18   6   6        0.90       10.00     10.01 o 
  19   6   6        3.07       17.29     11.79 o 
  20   6   6        7.13        1.85     12.56 o 
 -20   7   6        0.02        6.49      6.63 o 
 -19   7   6        0.45        6.34      5.79 o 
 -18   7   6        0.85        0.94      5.34 o 
 -17   7   6        0.00        7.72      5.83 o 
 -16   7   6        2.58       13.08      6.41 o 
 -15   7   6        0.50        8.19      6.60 o 
 -14   7   6        3.36        9.34      7.63 o 
 -13   7   6       12.80       22.58      6.18 o 
 -12   7   6        5.14        4.56      6.25 o 
 -11   7   6        0.00        5.56      4.41 o 
 -10   7   6        0.09        0.00      4.95 o 
  -9   7   6        2.20       13.24     11.06 o 
  -8   7   6       24.14       20.86      5.75 o 
  -7   7   6       54.65       43.33      7.53 o 
  -6   7   6       49.32       48.20      6.58 o 
  -5   7   6        9.31       10.52      7.27 o 
  -4   7   6       11.92        9.67      5.40 o 
  -3   7   6        5.10       12.06      5.53 o 
  -2   7   6        1.15        7.19      4.10 o 
  -1   7   6        7.27       10.80      5.68 o 
   0   7   6        2.83        0.65      4.51 o 
   1   7   6       19.63       20.23      5.29 o 
   2   7   6       20.66       14.41      4.86 o 
   3   7   6        3.89        9.16      6.02 o 
   4   7   6       43.40       42.77      6.11 o 
   5   7   6       48.95       43.09      8.22 o 
   6   7   6       76.84      124.35     17.95 o 
   7   7   6      105.80      110.15     11.21 o 
   8   7   6       59.86       62.58      8.90 o 
   9   7   6        0.10        1.00      5.79 o 
  10   7   6        1.39       19.21      7.10 o 
  11   7   6        9.26       13.86      9.98 o 
  12   7   6        4.14       20.69     10.16 o 
  13   7   6        2.01        0.00      6.86 o 
  14   7   6        2.98       11.64      6.35 o 
  15   7   6        2.80        0.00      6.38 o 
  16   7   6        2.17        2.44     10.65 o 
  17   7   6        1.29        0.00     10.52 o 
 -16   8   6        3.43       17.22      9.34 o 
 -15   8   6       18.29       13.47      6.74 o 
 -14   8   6       40.79       54.17      8.00 o 
 -13   8   6       36.41       39.97      7.26 o 
 -12   8   6        6.93        1.79      6.42 o 
 -11   8   6        1.44        1.41      4.28 o 
 -10   8   6        7.10       17.55      7.10 o 
  -9   8   6        7.55        9.27      9.90 o 
  -8   8   6       14.54       19.52      9.58 o 
  -7   8   6       26.72       42.14     13.74 o 
  -6   8   6       28.56       29.60      6.28 o 
  -5   8   6       26.52       40.05     11.04 o 
  -4   8   6       15.06       17.34      5.31 o 
  -3   8   6        4.33       12.06      5.33 o 
  -2   8   6        0.37        0.00      5.34 o 
  -1   8   6       12.20        8.32      4.15 o 
   0   8   6       13.28       22.00      6.10 o 
   1   8   6        0.94        4.78      4.58 o 
   2   8   6        0.03        9.16      7.19 o 
   3   8   6        0.21        6.39      4.53 o 
   4   8   6        2.38        7.36      6.18 o 
   5   8   6       43.30       56.66      8.92 o 
   6   8   6       76.40       86.63     10.42 o 
   7   8   6       23.25       28.99      7.27 o 
   8   8   6        0.95       10.75      7.19 o 
   9   8   6        5.75       14.08      6.57 o 
  10   8   6        0.00        0.34      7.14 o 
  11   8   6        1.12       12.80     13.41 o 
  12   8   6        5.02       20.30     15.47 o 
  13   8   6        6.00        7.11      6.84 o 
  14   8   6        2.02        1.11      6.58 o 
 -10   9   6        0.03        0.00      8.76 o 
  -9   9   6        0.71       19.70      9.73 o 
  -8   9   6        0.32       13.53     13.72 o 
  -7   9   6        0.77        7.50      6.07 o 
  -6   9   6        0.72       14.19      5.11 o 
  -5   9   6        2.06        0.00      5.44 o 
  -4   9   6       13.20       12.14      4.60 o 
  -3   9   6       15.41        6.41      5.25 o 
  -2   9   6        4.44        3.59      5.21 o 
  -1   9   6        0.07        7.93      4.69 o 
   0   9   6        3.52       13.86      6.76 o 
   1   9   6        4.56       10.77     11.41 o 
   2   9   6        0.65       13.38      6.89 o 
   3   9   6        0.11        1.69     12.22 o 
   4   9   6        1.25       10.85      7.17 o 
   5   9   6        5.56        5.45      8.51 o 
   6   9   6       14.50       14.80      7.47 o 
   7   9   6       16.97       14.05      8.53 o 
 -28   1   7        2.31       10.69      8.84 o 
 -27   1   7        0.62        5.16      6.20 o 
 -26   1   7        0.41        0.00      5.25 o 
 -25   1   7        0.04        7.04      5.01 o 
 -24   1   7        0.07        4.23      4.71 o 
 -23   1   7        0.05        0.00      4.56 o 
 -22   1   7        0.58        1.57      4.12 o 
 -21   1   7        3.59        4.78      4.38 o 
 -20   1   7       12.28       15.18      4.97 o 
 -19   1   7       34.86       29.76      6.14 o 
 -18   1   7      118.55      137.80     10.12 o 
 -17   1   7      407.83      383.47     16.87 o 
 -16   1   7      502.02      499.82     19.21 o 
 -15   1   7     1103.38      965.52     27.64 o 
 -14   1   7       34.10       32.16      8.61 o 
 -13   1   7        5.51        7.46      4.08 o 
 -12   1   7        0.56        0.61      4.56 o 
 -11   1   7        1.15        0.00      3.23 o 
 -10   1   7        6.25        0.00      3.71 o 
  -9   1   7       27.83       22.58      4.55 o 
  -8   1   7       27.30       28.62      5.81 o 
  -7   1   7       19.41       21.35      5.06 o 
  -6   1   7       11.56       12.11      5.41 o 
  -5   1   7        0.00        7.50      4.69 o 
  -4   1   7       14.95       18.56      4.17 o 
  -3   1   7        6.37       13.82      7.87 o 
  -2   1   7      199.94      215.14     11.46 o 
  -1   1   7      244.11      256.11     14.56 o 
   0   1   7      165.44      176.01      9.92 o 
   1   1   7       38.33       46.36      5.38 o 
   2   1   7        0.08        9.03      3.05 o 
   3   1   7        0.25        9.17      5.04 o 
   4   1   7       66.17       66.66      5.93 o 
   5   1   7      222.75      216.42     11.33 o 
   6   1   7      137.58      147.11      8.59 o 
   7   1   7        0.12       11.41      4.13 o 
   8   1   7       50.45       77.94      7.01 o 
   9   1   7       25.99       44.33      6.78 o 
  10   1   7        0.77       13.19     14.86 o 
  11   1   7       25.79       24.02      7.79 o 
  12   1   7       14.03        7.92      9.90 o 
  13   1   7        8.92       17.22      8.97 o 
  14   1   7       10.03        9.25     10.09 o 
  15   1   7        3.98       11.94     10.25 o 
  16   1   7        8.04        0.00      8.86 o 
  17   1   7       22.30        7.32      7.53 o 
  18   1   7        5.89        7.12     11.78 o 
  19   1   7        6.75       11.30      8.75 o 
  20   1   7       25.39       28.04      9.03 o 
  21   1   7       13.52        5.99     10.75 o 
  22   1   7        3.17       20.33     14.06 o 
  23   1   7        0.07       23.79     14.12 o 
  24   1   7        0.00        6.89     14.13 o 
 -27   2   7        0.03       11.25      5.49 o 
 -26   2   7        2.16        0.51      4.28 o 
 -25   2   7        6.39        4.75      8.92 o 
 -24   2   7        1.47        0.64      4.83 o 
 -23   2   7        4.39        0.00      5.66 o 
 -22   2   7       37.80       31.13      6.30 o 
 -21   2   7       43.61       38.28      6.75 o 
 -20   2   7       16.55       14.24      4.89 o 
 -19   2   7       98.16       83.59      8.62 o 
 -18   2   7      495.45      495.78     20.90 o 
 -17   2   7       97.50      100.44      9.31 o 
 -16   2   7      668.14      634.11     23.67 o 
 -15   2   7      930.54      864.05     27.64 o 
 -14   2   7      139.34      149.76     11.23 o 
 -13   2   7        0.16        0.00      3.96 o 
 -12   2   7       15.87       14.48      7.24 o 
 -11   2   7       20.53       14.21      5.13 o 
 -10   2   7       38.25       28.80      5.01 o 
  -9   2   7       61.83       59.18      5.75 o 
  -8   2   7       52.22       50.43      9.89 o 
  -7   2   7       53.64       48.73      7.68 o 
  -6   2   7       52.90       46.53      6.07 o 
  -5   2   7       11.50       10.71      5.41 o 
  -4   2   7        8.77       17.97      3.82 o 
  -2   2   7      355.46      398.28     15.06 o 
  -1   2   7      110.45       95.04     12.11 o 
   0   2   7       11.54       17.17      4.25 o 
   1   2   7        8.31       37.12     50.15 o 
   2   2   7      162.88      150.93      9.76 o 
   3   2   7       23.82       21.87      4.60 o 
   4   2   7       21.03       27.52      6.16 o 
   5   2   7       30.99       37.10     11.59 o 
   6   2   7      674.34      644.46     19.87 o 
   7   2   7     1019.99      958.33     24.77 o 
   8   2   7      426.05      409.89     18.66 o 
   9   2   7      134.29      127.11     10.65 o 
  10   2   7       61.02       77.38      8.35 o 
  11   2   7       15.74       17.25      6.91 o 
  12   2   7       13.31       19.19      6.99 o 
  13   2   7        4.15       17.16     11.59 o 
  14   2   7        2.42        0.00      9.77 o 
  15   2   7        8.17        4.63      9.66 o 
  16   2   7       18.75       14.43      8.25 o 
  17   2   7       38.10       45.87      9.16 o 
  18   2   7       48.46       37.72      8.63 o 
  19   2   7       42.50       55.94     14.38 o 
  20   2   7       20.85       44.00      9.30 o 
  21   2   7       16.49       11.14      9.35 o 
  22   2   7        8.74       22.87      9.39 o 
  23   2   7       18.49       10.72      9.48 o 
  24   2   7        4.76       18.32     13.22 o 
 -26   3   7        2.88       11.31      5.62 o 
 -25   3   7        9.82       12.41      6.71 o 
 -24   3   7       17.48       22.52      5.66 o 
 -23   3   7        2.34        0.00      4.96 o 
 -22   3   7        0.17        3.98      5.08 o 
 -21   3   7        0.82        0.00      4.82 o 
 -20   3   7        0.13       16.34      4.98 o 
 -19   3   7       17.76       24.90      5.46 o 
 -18   3   7       18.92       20.60      5.28 o 
 -17   3   7       24.33       37.56      8.60 o 
 -16   3   7       63.30       78.00      8.23 o 
 -15   3   7      328.32      307.97     16.23 o 
 -14   3   7        8.91       12.12      4.67 o 
 -13   3   7       74.79       71.82      7.81 o 
 -12   3   7      179.68      215.44     13.23 o 
 -11   3   7       69.90       70.94      7.76 o 
 -10   3   7        0.45        3.48      3.98 o 
  -9   3   7       10.68        6.03      7.13 o 
  -8   3   7        4.02        4.37      7.25 o 
  -7   3   7       13.12        9.35      6.51 o 
  -6   3   7       28.05       24.30     13.28 o 
  -5   3   7        0.05        0.00      6.49 o 
  -4   3   7        9.79       13.18      6.48 o 
  -3   3   7        4.48       86.30     38.92 o 
  -2   3   7       75.73      110.90      9.76 o 
  -1   3   7        2.51       15.96      5.47 o 
   0   3   7        2.78       15.93      4.19 o 
   1   3   7       28.04       29.98     20.22 o 
   2   3   7      125.57      125.70      9.73 o 
   3   3   7       66.18       47.03      8.28 o 
   4   3   7        2.76        5.72      3.43 o 
   5   3   7       13.38       25.32      9.28 o 
   6   3   7      102.97      103.99      8.46 o 
   7   3   7      290.47      274.81     18.49 o 
   8   3   7      204.99      216.17     14.52 o 
   9   3   7       41.54       34.42      7.06 o 
  10   3   7        0.22        0.32      7.79 o 
  11   3   7        0.00        7.91     10.13 o 
  12   3   7        3.43        0.00      7.51 o 
  13   3   7       11.58        2.68     11.42 o 
  14   3   7        0.27       10.62      8.49 o 
  15   3   7       10.01       17.16      8.15 o 
  16   3   7        0.15        0.00     13.81 o 
  17   3   7       17.52       23.46     10.16 o 
  18   3   7        4.72       37.56      9.52 o 
  19   3   7        4.12        8.58      8.67 o 
  20   3   7        7.46       16.46      8.35 o 
  21   3   7        0.37        8.41      9.25 o 
  22   3   7        0.01        0.00     10.85 o 
  23   3   7        0.08        0.27     14.08 o 
 -25   4   7        0.43        3.67      9.05 o 
 -24   4   7        0.44        3.17      4.87 o 
 -23   4   7        0.68        0.00      4.81 o 
 -22   4   7       13.12       26.64      7.85 o 
 -21   4   7       56.28       62.35      7.64 o 
 -20   4   7       36.85       43.51      6.53 o 
 -19   4   7        8.38        5.70      4.64 o 
 -18   4   7       20.36       19.00      5.48 o 
 -17   4   7       49.28       59.53      7.20 o 
 -16   4   7       33.04       40.01      6.00 o 
 -15   4   7        1.45       14.39      4.58 o 
 -14   4   7       45.08       45.00      7.72 o 
 -13   4   7       16.30       15.96      6.60 o 
 -12   4   7        6.36        2.63      6.39 o 
 -11   4   7       10.81       14.86      4.86 o 
 -10   4   7       17.36       14.79      6.20 o 
  -9   4   7        9.86        7.25      6.88 o 
  -8   4   7        0.06        0.00     10.03 o 
  -7   4   7        6.83        2.11      5.24 o 
  -6   4   7        3.66        0.94      9.82 o 
  -5   4   7       21.10       32.25     10.89 o 
  -4   4   7       71.24       80.60      9.60 o 
  -3   4   7       79.97       65.55      9.08 o 
  -2   4   7       14.37       16.32      4.51 o 
  -1   4   7        6.64        8.80      3.90 o 
   0   4   7        3.25        4.68      4.59 o 
   1   4   7        0.07        8.02      4.04 o 
   2   4   7        6.39        7.07      7.92 o 
   3   4   7       19.65       17.96      4.88 o 
   4   4   7        0.35       10.30     15.21 o 
   5   4   7       90.11       94.72     17.17 o 
   6   4   7      225.95      193.83     16.39 o 
   7   4   7       86.70       81.04      9.83 o 
   8   4   7        0.45        0.00      5.26 o 
   9   4   7        0.44        1.01      5.24 o 
  10   4   7       17.12       14.82      8.81 o 
  11   4   7       30.64       28.47      5.80 o 
  12   4   7       42.26       47.78     10.66 o 
  13   4   7        0.91        0.00     10.32 o 
  14   4   7        0.22        0.00      9.65 o 
  15   4   7        4.73       50.55     18.64 o 
  16   4   7        0.99        6.07     10.76 o 
  17   4   7        0.91        4.88     12.74 o 
  18   4   7        0.97        4.14     11.10 o 
  19   4   7        0.18       17.79     10.39 o 
  20   4   7        2.30       14.11     24.31 o 
  21   4   7        3.49       33.80     26.71 o 
  22   4   7        1.52       15.37     18.02 o 
 -23   5   7        0.01        2.62      6.02 o 
 -22   5   7        0.40       18.99     10.82 o 
 -21   5   7        4.62       10.98      6.23 o 
 -20   5   7        2.52        0.00      5.64 o 
 -19   5   7        0.34        2.07      8.86 o 
 -18   5   7        2.64        0.00      8.99 o 
 -17   5   7       13.41       15.20      6.16 o 
 -16   5   7       31.01       12.94      5.63 o 
 -15   5   7       25.27       30.81      6.29 o 
 -14   5   7       11.77       17.31      5.62 o 
 -13   5   7        1.09       29.64     13.32 o 
 -12   5   7        4.65        6.22      7.36 o 
 -11   5   7       26.02       19.60      5.42 o 
 -10   5   7       21.92       14.35      5.04 o 
  -9   5   7       19.49       21.89      5.82 o 
  -8   5   7       80.45       67.52      8.53 o 
  -7   5   7      194.32      184.75     15.66 o 
  -6   5   7      197.97      173.52     13.19 o 
  -5   5   7      103.43       99.43     10.22 o 
  -4   5   7        5.67        0.00      4.17 o 
  -3   5   7        4.13       15.05     10.96 o 
  -2   5   7       77.33       82.07     11.07 o 
  -1   5   7        7.05        8.88      4.24 o 
   0   5   7       12.81       18.66      7.90 o 
   1   5   7       52.45       50.81      6.77 o 
   2   5   7       35.58       27.61      9.63 o 
   3   5   7       22.21       34.47     13.90 o 
   4   5   7      191.79      176.82     14.16 o 
   5   5   7      213.87      215.70     15.13 o 
   6   5   7      166.93      177.80     13.84 o 
   7   5   7      196.73      168.81     13.72 o 
   8   5   7      167.40      168.25     13.47 o 
   9   5   7       85.61       80.88      9.62 o 
  10   5   7       21.76       10.91      9.09 o 
  11   5   7       48.46       48.72      7.82 o 
  12   5   7        8.45       11.87      5.88 o 
  13   5   7        1.52       11.46     12.50 o 
  14   5   7        0.39        0.00      9.46 o 
  15   5   7        0.11        0.56      9.01 o 
  16   5   7        0.21       16.20     10.23 o 
  17   5   7        0.68        0.00      9.42 o 
  18   5   7        0.57        4.62      9.97 o 
  19   5   7        2.12        0.00      9.98 o 
  20   5   7        4.15        0.00     17.93 o 
 -21   6   7        0.31       13.99      7.24 o 
 -20   6   7        0.08        4.19     10.92 o 
 -19   6   7        1.36        0.00      7.93 o 
 -18   6   7        0.57        0.00      5.61 o 
 -17   6   7       12.35       18.57      9.49 o 
 -16   6   7        5.13        9.48      9.88 o 
 -15   6   7        8.77       25.95     12.90 o 
 -14   6   7        0.83        5.84      5.32 o 
 -13   6   7        0.37        0.00      7.72 o 
 -12   6   7        0.59        0.00      5.33 o 
 -11   6   7        1.43        3.96      8.25 o 
 -10   6   7        5.36        6.40      6.91 o 
  -9   6   7        2.59       15.95      7.10 o 
  -8   6   7        7.00       16.33     11.09 o 
  -7   6   7       30.31       25.82      6.12 o 
  -6   6   7       35.43       24.81      5.39 o 
  -5   6   7       22.39       12.68      7.59 o 
  -4   6   7       37.05       28.57      7.36 o 
  -3   6   7       44.21       30.55      5.73 o 
  -2   6   7       34.51       50.01      7.05 o 
  -1   6   7        1.69       12.34      4.53 o 
   0   6   7       23.78       16.42      4.86 o 
   1   6   7        0.06        5.16      8.04 o 
   2   6   7        8.00        8.43      4.69 o 
   3   6   7        0.05        4.09      6.68 o 
   4   6   7        2.22       15.59      6.67 o 
   5   6   7       15.98       38.35      9.55 o 
   6   6   7      108.50      109.23     10.93 o 
   7   6   7      100.81       86.41     15.07 o 
   8   6   7       14.22       21.43      8.57 o 
   9   6   7        2.85       17.05      6.48 o 
  10   6   7        3.70       14.87     11.78 o 
  11   6   7        0.02       33.48     24.88 o 
  12   6   7        0.18       25.13      8.24 o 
  13   6   7        0.44       11.51     14.64 o 
  14   6   7        0.00        0.00     10.00 o 
  15   6   7        0.00        0.00     11.56 o 
  16   6   7        1.60       23.86     10.68 o 
  17   6   7        1.96       12.72     12.93 o 
  18   6   7        0.00        2.49     13.19 o 
 -18   7   7        0.05       48.33     15.64 o 
 -17   7   7        0.49        7.16      5.76 o 
 -16   7   7        0.48        2.41      6.12 o 
 -15   7   7        4.50       20.41      6.09 o 
 -14   7   7        2.27        7.94      7.49 o 
 -13   7   7        5.84       16.07      7.14 o 
 -12   7   7        0.28        4.58      9.61 o 
 -11   7   7        0.80        2.34      6.43 o 
 -10   7   7        1.78       11.58      6.67 o 
  -9   7   7       20.61       14.90      7.05 o 
  -8   7   7       13.53       27.99     15.29 o 
  -7   7   7        1.02        9.66      5.78 o 
  -6   7   7       13.54       14.22      5.13 o 
  -5   7   7       13.01       15.75      5.47 o 
  -4   7   7       16.80       18.60      5.29 o 
  -3   7   7       34.54       37.63      6.71 o 
  -2   7   7       27.53       14.08      6.65 o 
  -1   7   7       27.69       28.59      6.17 o 
   0   7   7       10.58        6.23      8.68 o 
   1   7   7       26.50       28.61      5.90 o 
   2   7   7       38.39       37.88      6.01 o 
   3   7   7       22.04       10.34      7.05 o 
   4   7   7        1.99        0.00      6.36 o 
   5   7   7       12.59       22.79      9.80 o 
   6   7   7       75.94       92.88     10.34 o 
   7   7   7      108.42       90.04     10.27 o 
   8   7   7       48.63       52.44     10.13 o 
   9   7   7        6.76        0.00      8.50 o 
  10   7   7        0.46        4.10      8.05 o 
  11   7   7        0.36       20.14     21.03 o 
  12   7   7        0.29        0.00     10.32 o 
  13   7   7        0.07        7.54     14.52 o 
  14   7   7        0.57        9.66     10.55 o 
 -13   8   7        1.64        6.38      5.56 o 
 -12   8   7        2.64        0.00      6.12 o 
 -11   8   7       11.66        9.09      5.93 o 
 -10   8   7        4.28        8.45     10.04 o 
  -9   8   7        0.62        5.01      7.94 o 
  -8   8   7        8.22       10.74      5.88 o 
  -7   8   7       13.21       15.24      6.13 o 
  -6   8   7        6.15        0.78      7.70 o 
  -5   8   7        1.00        0.00      4.90 o 
  -4   8   7       11.47       19.79      5.55 o 
  -3   8   7        5.89       10.56     10.80 o 
  -2   8   7        3.20        5.16      4.74 o 
  -1   8   7        2.81        9.74      5.53 o 
   0   8   7        1.29        5.00      5.68 o 
   1   8   7        1.38       22.53      5.94 o 
   2   8   7        2.04       12.99      5.62 o 
   3   8   7        0.71       13.30     12.32 o 
   4   8   7        0.00        0.00      6.60 o 
   5   8   7        0.12        8.37      6.38 o 
   6   8   7        3.51        0.00      6.05 o 
   7   8   7       10.71        5.73      7.25 o 
   8   8   7       10.07       11.38     10.75 o 
   9   8   7        1.49       15.67      7.51 o 
  10   8   7        0.89       12.43      7.58 o 
 -26   0   8        9.77       19.60     10.95 o 
 -25   0   8        6.74        1.90      7.60 o 
 -24   0   8        1.99        5.61      9.73 o 
 -23   0   8        0.01        0.44     10.11 o 
 -22   0   8        0.93        2.06     11.78 o 
 -21   0   8        6.40       13.90      7.15 o 
 -20   0   8       14.74       26.37      7.81 o 
 -19   0   8      113.27       90.16     12.19 o 
 -18   0   8      366.93      366.24     24.27 o 
 -17   0   8      148.42      162.69     15.98 o 
 -16   0   8      218.44      201.80     17.56 o 
 -15   0   8      801.44      807.95     37.33 o 
 -14   0   8       63.84      115.13     13.54 o 
 -13   0   8      168.72      147.52     15.07 o 
 -12   0   8      119.86      116.61     19.90 o 
 -11   0   8       49.76       25.43     14.44 o 
 -10   0   8        5.43        8.01      5.46 o 
  -9   0   8        0.06        0.00      5.12 o 
  -8   0   8        0.12        2.54      4.81 o 
  -7   0   8        7.09       11.47     16.36 o 
  -6   0   8       60.70       50.59     15.16 o 
  -5   0   8      104.60       99.48     12.01 o 
  -4   0   8       49.57       34.57      8.90 o 
  -3   0   8       40.07       33.64      7.78 o 
  -2   0   8       54.95       53.99     19.53 o 
  -1   0   8      352.12      348.69     22.41 o 
   0   0   8        1.45        4.14     12.47 o 
   1   0   8       57.09       39.86      8.96 o 
   2   0   8        1.62       18.35      7.48 o 
   3   0   8       31.08       45.76      9.18 o 
   4   0   8      296.75      162.47     29.96 o 
   5   0   8       24.17       88.74     15.69 o 
   6   0   8      522.99      527.89     27.81 o 
   7   0   8     1328.21      856.07     43.69 o 
   8   0   8      786.36      675.85     42.08 o 
   9   0   8      221.30      227.22     22.34 o 
  10   0   8       72.75       70.79     19.86 o 
  11   0   8       25.76       11.97     25.87 o 
  12   0   8        0.07        0.00     18.44 o 
  13   0   8        0.71        1.25     18.59 o 
  14   0   8        1.34        6.51     17.28 o 
  15   0   8        0.11       16.18     19.00 o 
  16   0   8        0.02        0.00     17.25 o 
  17   0   8        3.55       30.46     18.56 o 
  18   0   8        4.60        5.60     18.23 o 
  19   0   8        1.40        0.00     16.52 o 
  20   0   8        1.25        0.00     32.57 o 
  21   0   8        2.28        0.00     18.20 o 
  22   0   8        5.23        0.00     18.40 o 
 -26   1   8        4.67        6.40      5.48 o 
 -25   1   8        2.60        5.19      5.61 o 
 -24   1   8        0.81        1.92      5.30 o 
 -23   1   8        5.17        1.44      5.54 o 
 -22   1   8       18.70       15.77      5.51 o 
 -21   1   8        9.66        8.54      4.99 o 
 -20   1   8       11.05        9.67      6.01 o 
 -19   1   8       37.53       43.18      6.44 o 
 -18   1   8       38.43       45.94      6.49 o 
 -17   1   8        0.14       13.58      5.16 o 
 -16   1   8       85.40       79.98      8.23 o 
 -15   1   8      145.43      146.75     11.32 o 
 -14   1   8      292.70      244.22     13.46 o 
 -13   1   8       11.98       20.65      6.41 o 
 -12   1   8       32.74       32.69      8.77 o 
 -11   1   8        7.60        0.00      7.00 o 
 -10   1   8        3.26        4.74      4.75 o 
  -9   1   8       21.30       27.65      7.32 o 
  -8   1   8       12.54       13.94      4.62 o 
  -7   1   8        4.09       18.64      4.10 o 
  -6   1   8       14.17       11.90     12.17 o 
  -5   1   8       36.74       33.33     10.92 o 
  -4   1   8       21.85        3.39      7.32 o 
  -3   1   8       23.10       20.42      5.14 o 
  -2   1   8        8.97       10.07      7.83 o 
  -1   1   8       23.99       20.68      4.47 o 
   0   1   8      167.20      168.15     10.28 o 
   1   1   8       59.32       59.28      5.82 o 
   2   1   8      121.88      121.77      8.26 o 
   3   1   8      162.58      143.75      8.77 o 
   4   1   8      199.20      187.95      9.94 o 
   5   1   8      282.18      255.53     15.18 o 
   6   1   8      236.14      228.51     11.48 o 
   7   1   8       71.66       85.08     15.66 o 
   8   1   8       10.95       23.96     10.35 o 
   9   1   8       18.08       17.44     13.16 o 
  10   1   8       26.37       16.49     22.00 o 
  11   1   8       24.63       26.85     16.47 o 
  12   1   8       30.36       28.93      8.75 o 
  13   1   8       29.45       35.67     12.80 o 
  14   1   8       24.71       25.97     11.87 o 
  15   1   8        2.52       21.50     13.89 o 
  16   1   8        3.76       18.32      9.31 o 
  17   1   8       24.69       14.77     14.76 o 
  18   1   8       19.20       34.69     14.52 o 
  19   1   8        0.15       19.96     16.02 o 
  20   1   8        1.89        2.26     14.01 o 
  21   1   8        0.00        0.48     13.97 o 
  22   1   8        2.46        0.00     14.21 o 
 -25   2   8        0.79        5.27      6.06 o 
 -24   2   8        1.84        5.84      4.63 o 
 -23   2   8        3.60        6.31      5.18 o 
 -22   2   8       12.83       12.06      5.43 o 
 -21   2   8       16.47        6.30      5.27 o 
 -20   2   8        3.63        6.97      5.08 o 
 -19   2   8        3.20        4.87      5.10 o 
 -18   2   8       42.42       45.33      6.81 o 
 -17   2   8      118.07      128.98     10.68 o 
 -16   2   8       66.70       81.80      8.48 o 
 -15   2   8        4.64       13.72      5.20 o 
 -14   2   8        7.38       19.69      5.21 o 
 -13   2   8        1.41        0.28      5.00 o 
 -12   2   8        1.39        0.00      5.13 o 
 -11   2   8        0.48        0.00      4.35 o 
 -10   2   8        2.58        0.00      4.69 o 
  -9   2   8        2.94        0.00      7.14 o 
  -8   2   8       28.99       30.67     10.44 o 
  -7   2   8       31.91       15.89      5.24 o 
  -6   2   8       13.93        1.52      6.41 o 
  -5   2   8        0.89        0.00      5.96 o 
  -4   2   8        6.06       14.27      5.83 o 
  -3   2   8        7.55        2.72     11.59 o 
  -2   2   8        0.33        0.00      6.29 o 
  -1   2   8       23.23       29.47      6.21 o 
   0   2   8       10.70        4.38      5.27 o 
   1   2   8        8.56        5.97      4.02 o 
   2   2   8        3.59        2.82      3.94 o 
   3   2   8        0.05        0.00      3.75 o 
   4   2   8        0.82        0.00      4.15 o 
   5   2   8       60.00       64.29      7.94 o 
   6   2   8      161.27      160.97     11.66 o 
   7   2   8       71.05       95.89      9.42 o 
   8   2   8        0.48        8.44      6.03 o 
   9   2   8        0.44        0.00     15.56 o 
  10   2   8        9.18       12.18      7.67 o 
  11   2   8       22.76       32.15     13.75 o 
  12   2   8        3.81       24.00      8.18 o 
  13   2   8        0.16        8.97      7.52 o 
  14   2   8        6.33       20.64      8.82 o 
  15   2   8        5.24        5.89      8.38 o 
  16   2   8        3.27        0.99      8.52 o 
  17   2   8        4.49        3.53     13.59 o 
  18   2   8        3.61        5.33      8.57 o 
  19   2   8        0.50        6.44      8.63 o 
  20   2   8        0.74        0.33     10.14 o 
  21   2   8        2.55        9.45      9.10 o 
 -24   3   8        0.07        0.00      5.59 o 
 -23   3   8        1.84        4.02      5.98 o 
 -22   3   8        0.00        1.28      4.96 o 
 -21   3   8        3.24        3.45      5.02 o 
 -20   3   8        1.32        8.61      5.24 o 
 -19   3   8        8.95        5.90      9.26 o 
 -18   3   8       53.57       61.31      7.78 o 
 -17   3   8      116.00      118.34     10.54 o 
 -16   3   8      210.36      171.24     12.37 o 
 -15   3   8      160.92      144.32     10.87 o 
 -14   3   8       28.68       28.53      7.59 o 
 -13   3   8       37.33       45.03      6.04 o 
 -12   3   8        6.03        5.93      4.83 o 
 -11   3   8       58.00       57.92      8.33 o 
 -10   3   8       64.72       48.56      7.56 o 
  -9   3   8       16.26        9.45     11.39 o 
  -8   3   8        7.14        6.84      5.81 o 
  -7   3   8       40.69       25.93      6.86 o 
  -6   3   8       69.09       57.32     12.56 o 
  -5   3   8       27.16       18.41      6.26 o 
  -4   3   8        0.22        3.16     13.27 o 
  -3   3   8       12.28       20.77      9.88 o 
  -2   3   8        1.64        2.64      9.70 o 
  -1   3   8        1.62        5.21     10.81 o 
   0   3   8       11.73       29.95     11.66 o 
   1   3   8       53.10       51.04      8.56 o 
   2   3   8       48.05       52.99      6.49 o 
   3   3   8       19.26       90.70     53.68 o 
   4   3   8      309.79      288.05     17.39 o 
   5   3   8      479.50      418.93     22.23 o 
   6   3   8      280.91      278.38     26.27 o 
   7   3   8       76.24       67.79     13.63 o 
   8   3   8       13.15       10.29      6.42 o 
   9   3   8        7.22        8.81      5.31 o 
  10   3   8       26.26       34.69     10.30 o 
  11   3   8       29.77       28.74     11.12 o 
  12   3   8       17.65       37.03     10.28 o 
  13   3   8        4.23       20.06     10.27 o 
  14   3   8        5.24        6.96      8.02 o 
  15   3   8        0.00        2.15     10.15 o 
  16   3   8        0.05        7.73     14.13 o 
  17   3   8        0.02        0.00     25.42 o 
  18   3   8        0.15        9.24     25.95 o 
  19   3   8        2.89       20.25     20.51 o 
  20   3   8        9.25       16.06     18.42 o 
 -23   4   8        0.39        3.49      8.46 o 
 -22   4   8        2.70        0.00      5.48 o 
 -21   4   8       10.71        9.34      6.72 o 
 -20   4   8        6.66       10.78      7.95 o 
 -19   4   8        2.82       13.25      9.99 o 
 -18   4   8       16.01       10.88      7.07 o 
 -17   4   8       43.69       42.13      7.77 o 
 -16   4   8        3.10       19.24     10.44 o 
 -15   4   8       36.19       25.66      6.37 o 
 -14   4   8       23.13       25.25      7.93 o 
 -13   4   8        7.57       12.53      5.06 o 
 -12   4   8        4.22       11.72      5.21 o 
 -11   4   8        0.45        8.61      4.78 o 
 -10   4   8        0.05        9.47      9.18 o 
  -9   4   8        5.29        1.27      7.97 o 
  -8   4   8       20.11       22.76      6.39 o 
  -7   4   8        6.56        0.00      7.79 o 
  -6   4   8        1.38        0.00      9.64 o 
  -5   4   8        4.21        0.00      7.65 o 
  -4   4   8        0.78        0.00      5.58 o 
  -3   4   8        1.32        1.81      4.49 o 
  -2   4   8        0.06        0.00      5.38 o 
  -1   4   8        0.30        6.12      8.98 o 
   0   4   8       38.94       51.40      7.16 o 
   1   4   8       25.17       36.10      5.70 o 
   2   4   8       11.10       18.26      6.33 o 
   3   4   8        5.81       11.02      7.56 o 
   4   4   8        8.39       23.31      6.36 o 
   5   4   8        0.13       41.61     20.05 o 
   6   4   8      109.41      131.08     19.54 o 
   7   4   8      259.02      256.12     17.58 o 
   8   4   8      154.59      127.62     12.61 o 
   9   4   8       26.34       44.20      9.45 o 
  10   4   8        0.26       11.66     10.23 o 
  11   4   8        0.62       10.04     20.47 o 
  12   4   8        6.13       32.64     10.83 o 
  13   4   8       13.69       13.03     10.04 o 
  14   4   8        8.43        5.32      9.20 o 
  15   4   8        2.95       16.29     14.94 o 
  16   4   8        0.56        0.00     10.88 o 
  17   4   8        4.54       16.77     10.51 o 
  18   4   8        2.13        0.00     20.78 o 
  19   4   8        1.12       11.57     11.74 o 
 -21   5   8        8.49       17.82      6.95 o 
 -20   5   8       41.98       38.51     12.87 o 
 -19   5   8       63.62       77.83     10.13 o 
 -18   5   8       48.42       70.65      9.29 o 
 -17   5   8       11.84       13.56      9.72 o 
 -16   5   8        4.70        8.07      5.98 o 
 -15   5   8       29.24       38.71      8.21 o 
 -14   5   8       40.92       46.02      7.92 o 
 -13   5   8        0.43       11.99      8.97 o 
 -12   5   8        0.14        0.00      4.89 o 
 -11   5   8        7.95        0.62      5.24 o 
 -10   5   8        0.00        0.00      4.81 o 
  -9   5   8       20.53       18.22      7.82 o 
  -8   5   8       11.88        2.67      4.91 o 
  -7   5   8        4.81        5.17      4.99 o 
  -6   5   8       31.91       23.53      8.69 o 
  -5   5   8       25.03       14.73      5.23 o 
  -4   5   8       32.25       17.05      5.68 o 
  -3   5   8       56.61       41.11      7.01 o 
  -2   5   8       57.12       60.08      7.74 o 
  -1   5   8       18.18       26.66      9.44 o 
   0   5   8       51.35       47.71      7.23 o 
   1   5   8       40.49       32.52     10.88 o 
   2   5   8       80.10       63.19      7.59 o 
   3   5   8       56.43       53.47     14.80 o 
   4   5   8        9.91       17.62     10.36 o 
   5   5   8        0.58       11.63     15.51 o 
   6   5   8       11.74       25.83      8.80 o 
   7   5   8       22.87       17.43      9.40 o 
   8   5   8       13.44       32.02      6.94 o 
   9   5   8        0.05        0.00      5.88 o 
  10   5   8        3.96       10.21      5.93 o 
  11   5   8        6.01       30.94     10.48 o 
  12   5   8        3.88       26.25     11.16 o 
  13   5   8        2.03       11.60     19.98 o 
  14   5   8        1.68       14.17     10.22 o 
  15   5   8        0.33       29.75     15.60 o 
  16   5   8        3.81       11.16     14.87 o 
  17   5   8       12.51       27.31     12.06 o 
 -18   6   8        4.72        7.13      6.26 o 
 -17   6   8       30.30       28.79      7.05 o 
 -16   6   8       66.54       55.62     11.64 o 
 -15   6   8       43.52       49.10      9.12 o 
 -14   6   8        4.36       10.57      6.14 o 
 -13   6   8        7.07       16.91     11.20 o 
 -12   6   8        9.07        0.00      7.03 o 
 -11   6   8       32.67       26.85      7.07 o 
 -10   6   8       18.80       20.80      6.31 o 
  -9   6   8        0.69       10.53      5.50 o 
  -8   6   8       27.61       36.53     10.99 o 
  -7   6   8       61.22       56.63      8.48 o 
  -6   6   8       77.73       63.64     10.06 o 
  -5   6   8       33.53       36.73      6.68 o 
  -4   6   8        0.00        0.00      5.74 o 
  -3   6   8        1.75        6.10      8.68 o 
  -2   6   8        3.36        5.05      5.04 o 
  -1   6   8       26.52       21.80     10.33 o 
   0   6   8        0.58        7.29      5.60 o 
   1   6   8        3.76        0.00      5.14 o 
   2   6   8        4.23        2.30      7.16 o 
   3   6   8        6.90       22.56      6.81 o 
   4   6   8       18.57       23.35      7.07 o 
   5   6   8       13.51       28.20      7.68 o 
   6   6   8        0.53        4.84      7.25 o 
   7   6   8        3.07        0.56      7.27 o 
   8   6   8        9.06       11.75     12.36 o 
   9   6   8       12.80       10.75      6.72 o 
  10   6   8        7.38       22.03      6.74 o 
  11   6   8        1.02       26.90     10.62 o 
  12   6   8        0.29       44.09     18.48 o 
  13   6   8        0.07       23.73     11.22 o 
  14   6   8        0.01       13.44     11.87 o 
 -14   7   8        1.39        6.48      8.17 o 
 -13   7   8        5.45        6.72      7.67 o 
 -12   7   8        0.28        1.81      5.83 o 
 -11   7   8        2.45        4.08      7.79 o 
 -10   7   8        2.69        3.45      4.99 o 
  -9   7   8        0.22        0.00      4.98 o 
  -8   7   8       15.99       17.05     13.55 o 
  -7   7   8       56.81       52.41     13.46 o 
  -6   7   8       88.23       94.48     11.95 o 
  -5   7   8       82.75       69.36      8.75 o 
  -4   7   8       41.46       30.01      9.84 o 
  -3   7   8        3.55        0.00      5.20 o 
  -2   7   8        0.75        6.95      8.99 o 
  -1   7   8        2.50        3.47     10.82 o 
   0   7   8        0.23        2.31      7.20 o 
   1   7   8        0.00       11.07      6.14 o 
   2   7   8        1.12        9.25      8.90 o 
   3   7   8        3.10       11.79      8.70 o 
   4   7   8        3.25        0.29      7.11 o 
   5   7   8        4.90       13.45     11.32 o 
   6   7   8        2.97        7.51      8.50 o 
   7   7   8        0.18        0.00      6.46 o 
   8   7   8        3.81        3.21      6.89 o 
   9   7   8        0.25       13.28      6.81 o 
  10   7   8        2.43        5.43     10.81 o 
  -6   8   8        0.00       10.20      7.57 o 
  -5   8   8        0.00        6.58      7.79 o 
  -4   8   8        1.07        0.00      6.60 o 
  -3   8   8        8.06        4.01      6.02 o 
  -2   8   8        9.09        5.96      6.58 o 
  -1   8   8        2.97       17.00      7.23 o 
   0   8   8        0.13        2.53      5.49 o 
   1   8   8        0.07        6.95      7.89 o 
   2   8   8        0.00        7.50      8.10 o 
 -23   1   9        1.73        1.06      5.60 o 
 -22   1   9        2.94       11.83      6.24 o 
 -21   1   9        2.79        6.19      5.84 o 
 -20   1   9        0.09        0.00      5.20 o 
 -19   1   9        1.03       11.88      9.56 o 
 -18   1   9        5.24        4.72      5.04 o 
 -17   1   9       14.83       15.36      5.34 o 
 -16   1   9       47.45       51.69      7.20 o 
 -15   1   9      102.93      103.81      9.88 o 
 -14   1   9       74.29       78.63      9.23 o 
 -13   1   9       19.06       19.82      7.70 o 
 -12   1   9        0.91        7.25      6.63 o 
 -11   1   9       27.32       22.55      5.60 o 
 -10   1   9       10.22        6.24      5.81 o 
  -9   1   9        2.93        9.44      8.47 o 
  -8   1   9       13.03       14.90      5.84 o 
  -7   1   9        0.02        0.00      5.13 o 
  -6   1   9       12.72       14.96      4.34 o 
  -5   1   9        2.28        0.00      4.44 o 
  -4   1   9        2.43        0.00      4.67 o 
  -3   1   9        0.34        0.00      8.26 o 
  -2   1   9        1.26        2.24      5.42 o 
  -1   1   9        9.40       14.50      7.66 o 
   0   1   9        2.38        6.55      5.72 o 
   1   1   9       24.30       31.13      5.79 o 
   2   1   9        0.08       30.71     17.09 o 
   3   1   9       84.92      105.73      8.90 o 
   4   1   9      333.74      352.49     14.62 o 
   5   1   9      414.13      297.70     23.26 o 
   6   1   9      236.73      253.22     14.11 o 
   7   1   9       62.51       90.48     12.65 o 
   8   1   9       11.55       26.30     10.18 o 
   9   1   9       12.83       42.64     10.66 o 
  10   1   9       26.34       27.79     12.23 o 
  11   1   9       23.06       13.14     12.95 o 
  12   1   9        6.06       21.56     13.49 o 
  13   1   9        0.48       23.62     14.73 o 
  14   1   9        1.08       20.71     14.05 o 
  15   1   9        0.33        0.00     16.91 o 
  16   1   9        0.37        5.78     14.25 o 
  17   1   9        0.47        5.08     14.67 o 
  18   1   9        0.74        5.37     14.52 o 
  19   1   9        0.07        0.00     15.84 o 
 -22   2   9        0.66        6.25      5.78 o 
 -21   2   9        0.54        2.35      6.01 o 
 -20   2   9        0.25        1.35      5.78 o 
 -19   2   9        0.47        2.23      4.53 o 
 -18   2   9        0.12        8.19      4.72 o 
 -17   2   9        0.03        5.34      4.48 o 
 -16   2   9       27.56       29.52      7.26 o 
 -15   2   9      116.32      129.88     10.34 o 
 -14   2   9       50.31       56.50      7.74 o 
 -13   2   9        7.17        7.44      6.17 o 
 -12   2   9       35.09       24.41      5.82 o 
 -11   2   9        6.45        5.85      5.65 o 
 -10   2   9        9.17        8.01      7.10 o 
  -9   2   9       17.35       21.75      5.96 o 
  -8   2   9       50.49       44.96     10.72 o 
  -7   2   9       37.48       31.41      7.04 o 
  -6   2   9        0.04        0.00      8.29 o 
  -5   2   9       18.70       10.45      5.81 o 
  -4   2   9        3.10        4.22      5.65 o 
  -3   2   9        2.86        1.56      4.77 o 
  -2   2   9        0.15        0.00      4.93 o 
  -1   2   9        0.03        2.82      5.13 o 
   0   2   9        1.60        1.67      6.70 o 
   1   2   9       84.24      110.44     10.25 o 
   2   2   9       63.74       46.79      6.53 o 
   3   2   9       39.91       56.16     16.61 o 
   4   2   9      206.21      206.23     16.35 o 
   5   2   9      144.53      136.95     17.09 o 
   6   2   9       15.36       55.81     14.21 o 
   7   2   9      248.34      261.26     15.87 o 
   8   2   9      186.99      177.25     15.79 o 
   9   2   9       23.09       42.34      8.90 o 
  10   2   9        1.03       10.23     12.65 o 
  11   2   9        7.54        6.47      9.41 o 
  12   2   9        9.76       16.27     12.00 o 
  13   2   9       20.20       49.73     10.32 o 
  14   2   9       14.15       19.55     15.73 o 
  15   2   9        8.12       33.88     13.09 o 
  16   2   9        3.69       10.23     15.57 o 
  17   2   9        0.05       37.10     17.27 o 
  18   2   9        0.04       24.18     17.99 o 
 -21   3   9       10.85       32.51     16.01 o 
 -20   3   9       51.12       52.42      8.42 o 
 -19   3   9      107.72      104.57     10.91 o 
 -18   3   9      129.55      145.36     13.64 o 
 -17   3   9       79.08       99.41     10.96 o 
 -16   3   9        8.34       25.45      6.57 o 
 -15   3   9       16.12       11.49      6.79 o 
 -14   3   9       44.72       52.32      8.25 o 
 -13   3   9       33.47       24.65      9.50 o 
 -12   3   9        0.01        0.00      8.10 o 
 -11   3   9        5.35       11.11     10.05 o 
 -10   3   9        9.55       11.30      8.83 o 
  -9   3   9        1.05        5.24      6.29 o 
  -8   3   9       11.12        0.11      6.73 o 
  -7   3   9      103.57      103.18     11.65 o 
  -6   3   9      159.60      157.39     14.00 o 
  -5   3   9       66.21       61.79     17.74 o 
  -4   3   9       15.21       18.71      6.90 o 
  -3   3   9       18.16       16.67      6.28 o 
  -2   3   9       12.11        6.97      5.03 o 
  -1   3   9        2.91        5.07      8.57 o 
   0   3   9        1.80       14.28     21.05 o 
   1   3   9       55.17       59.01      7.71 o 
   2   3   9       11.57       19.83      9.50 o 
   3   3   9        9.12        8.85      5.50 o 
   4   3   9        3.44        2.61      6.23 o 
   5   3   9        5.66       21.24      7.71 o 
   6   3   9       21.60       23.99      7.61 o 
   7   3   9       45.10       52.79      8.31 o 
   8   3   9       55.44       50.91     11.91 o 
   9   3   9       48.71       44.31     10.57 o 
  10   3   9       33.86       31.49     10.70 o 
  11   3   9       17.73       15.43     10.69 o 
  12   3   9       13.24       20.29     10.40 o 
  13   3   9        8.91       24.06     11.67 o 
  14   3   9        2.18       12.56     10.55 o 
  15   3   9        0.44       16.85     11.39 o 
  16   3   9        0.07        0.00     11.43 o 
  17   3   9        0.89       25.56     13.91 o 
 -20   4   9       15.00       18.24      8.72 o 
 -19   4   9        7.72        7.71      7.16 o 
 -18   4   9        2.74        8.52      6.50 o 
 -17   4   9       63.44       60.08      9.47 o 
 -16   4   9      132.07      125.93     12.74 o 
 -15   4   9       60.36       58.91      8.57 o 
 -14   4   9        1.01        3.66      8.34 o 
 -13   4   9        1.07        4.01      5.87 o 
 -12   4   9       36.68       41.62      7.77 o 
 -11   4   9       49.44       35.81      9.39 o 
 -10   4   9       24.14       32.11      9.06 o 
  -9   4   9        2.99       12.14      5.54 o 
  -8   4   9       60.31       61.60      9.46 o 
  -7   4   9      115.21      115.67     14.20 o 
  -6   4   9      141.38      123.03     12.54 o 
  -5   4   9      108.01       98.98     11.55 o 
  -4   4   9       28.23       28.22      7.95 o 
  -3   4   9        1.31        5.33      5.15 o 
  -2   4   9        3.04        0.00      5.12 o 
  -1   4   9        5.21        0.00      8.38 o 
   0   4   9        0.46        6.37     12.46 o 
   1   4   9       14.56       30.89      6.23 o 
   2   4   9       32.64       45.89     15.63 o 
   3   4   9       66.27      122.04     18.31 o 
   4   4   9      131.68      138.03     12.31 o 
   5   4   9      134.73      143.82     13.58 o 
   6   4   9       54.76       61.75     11.22 o 
   7   4   9       13.93       18.09      7.18 o 
   8   4   9        5.49        2.45      6.11 o 
   9   4   9        0.31       31.63     10.50 o 
  10   4   9        2.19        9.79     10.42 o 
  11   4   9        1.26        1.93     10.30 o 
  12   4   9        0.31        0.00     10.79 o 
  13   4   9        2.41        5.91     10.06 o 
  14   4   9        0.46       22.62     12.14 o 
  15   4   9        1.16        9.97     14.24 o 
 -17   5   9       41.29       49.50      8.67 o 
 -16   5   9       41.44       44.58      8.28 o 
 -15   5   9       19.43       10.45      9.55 o 
 -14   5   9        0.16        0.00      6.36 o 
 -13   5   9       19.11       18.05      6.71 o 
 -12   5   9       12.00       15.32      6.20 o 
 -11   5   9        0.65        5.10      8.02 o 
 -10   5   9        0.00       14.14      5.59 o 
  -9   5   9        0.94        0.64      5.80 o 
  -8   5   9       10.98        0.84     11.01 o 
  -7   5   9       26.37        8.83     10.88 o 
  -6   5   9       44.80       30.02     11.81 o 
  -5   5   9       52.17       51.99      8.79 o 
  -4   5   9       25.17       22.76      6.07 o 
  -3   5   9        0.13        2.24      5.27 o 
  -2   5   9        8.65        3.31      5.99 o 
  -1   5   9        4.25        6.06      5.74 o 
   0   5   9        3.30       10.92      5.55 o 
   1   5   9       10.02       18.51      5.73 o 
   2   5   9       32.91       19.37     17.05 o 
   3   5   9        2.75        0.00     18.68 o 
   4   5   9        6.64       11.54      9.26 o 
   5   5   9       11.84       21.01      6.68 o 
   6   5   9        4.37       13.44      6.62 o 
   7   5   9        1.28       16.31      7.49 o 
   8   5   9        0.82        6.81      7.94 o 
   9   5   9        0.64        0.00      6.64 o 
  10   5   9        0.33        8.75     12.64 o 
  11   5   9        0.65       16.53     12.67 o 
  12   5   9        0.22        6.55     11.54 o 
  13   5   9        0.27       15.67     10.80 o 
 -14   6   9        4.14       19.96     12.00 o 
 -13   6   9        8.77       13.52      6.56 o 
 -12   6   9        4.12        3.08      6.79 o 
 -11   6   9        2.98        0.00      9.21 o 
 -10   6   9        4.69       18.85     11.33 o 
  -9   6   9        6.92        4.21      6.51 o 
  -8   6   9        7.60        0.69      6.59 o 
  -7   6   9        1.99       13.04      6.04 o 
  -6   6   9        0.05        0.50      5.81 o 
  -5   6   9        0.34       10.19      6.61 o 
  -4   6   9        0.21        7.35      5.13 o 
  -3   6   9        1.72        5.88      5.67 o 
  -2   6   9        3.18        8.98      5.64 o 
  -1   6   9        0.17        0.00      5.40 o 
   0   6   9        0.39        0.00      5.82 o 
   1   6   9        2.08        6.03      7.50 o 
   2   6   9        0.47        5.72      7.30 o 
   3   6   9        0.87       20.18      8.29 o 
   4   6   9        7.86       10.45      7.15 o 
   5   6   9        5.50       14.14      7.59 o 
   6   6   9        0.11       14.06     11.11 o 
   7   6   9        0.43        7.23      7.26 o 
   8   6   9        0.09        1.89      6.39 o 
   9   6   9        0.09        3.20     11.58 o 
  -7   7   9        0.03       10.10     11.07 o 
  -6   7   9        2.09        1.17      6.35 o 
  -5   7   9        6.39        1.91      6.61 o 
  -4   7   9        4.89        4.36     11.39 o 
  -3   7   9        0.88        0.00      6.60 o 
  -2   7   9        0.00        0.00      5.77 o 
  -1   7   9        0.37        0.00      7.24 o 
   0   7   9        2.37       19.01      9.22 o 
   1   7   9        1.63        3.63     12.15 o 
   2   7   9        2.85       16.55      9.61 o 
 -20   0  10       31.53       24.62      9.68 o 
 -19   0  10       72.28       81.28     13.57 o 
 -18   0  10      110.83      118.48     17.32 o 
 -17   0  10      103.19      117.51     16.52 o 
 -16   0  10       73.37       68.87     13.85 o 
 -15   0  10       45.89       26.76      8.99 o 
 -14   0  10       14.06       22.36      9.53 o 
 -13   0  10        4.32        6.86      8.92 o 
 -12   0  10       44.58       33.47     13.18 o 
 -11   0  10       61.33       46.20      9.43 o 
 -10   0  10       68.83       78.14     11.54 o 
  -9   0  10      176.86      172.79     25.33 o 
  -8   0  10      265.63      234.96     20.17 o 
  -7   0  10      217.46      214.56     19.21 o 
  -6   0  10       53.08       57.23      9.32 o 
  -5   0  10        0.91        0.54      7.31 o 
  -4   0  10        1.00        5.77      6.71 o 
  -3   0  10        9.79       13.98      6.65 o 
  -2   0  10        4.83        4.62     14.06 o 
  -1   0  10        0.23       73.52     23.31 o 
   0   0  10        6.58       19.96      9.92 o 
   1   0  10       19.39       16.16      5.69 o 
   2   0  10       57.45       58.63     26.23 o 
   3   0  10       62.28       49.90     11.59 o 
   4   0  10      129.67      171.55     20.32 o 
   6   0  10       17.78       56.95     28.32 o 
   7   0  10       53.55      126.60     21.96 o 
   8   0  10       61.47      104.70     47.09 o 
   9   0  10        1.13       27.77     22.43 o 
  10   0  10       15.80        4.09     19.95 o 
  11   0  10       20.30       20.36     20.44 o 
  12   0  10       11.41        0.00     37.27 o 
  13   0  10        6.17        0.00     44.07 o 
  14   0  10        6.60        8.51     23.88 o 
  15   0  10        1.84       18.09     20.30 o 
 -19   1  10        0.45        0.00      5.45 o 
 -18   1  10        4.12        4.85      6.70 o 
 -17   1  10        8.46       11.34      5.82 o 
 -16   1  10        3.83        5.07      5.39 o 
 -15   1  10        2.72        3.04      4.89 o 
 -14   1  10       27.08       26.63      5.76 o 
 -13   1  10       24.18       23.87      5.85 o 
 -12   1  10        7.48       14.42      5.47 o 
 -11   1  10        0.25       15.67      5.78 o 
 -10   1  10        0.78        5.06      7.71 o 
  -9   1  10        3.72        9.38      8.30 o 
  -8   1  10        3.43        5.75      8.97 o 
  -7   1  10       23.94       33.14     10.48 o 
  -6   1  10      108.08      125.22     11.53 o 
  -5   1  10       66.22       73.61      9.40 o 
  -4   1  10        8.73        0.00      6.05 o 
  -3   1  10        1.74        0.00      6.87 o 
  -2   1  10        1.32        0.00      8.77 o 
  -1   1  10        2.74        6.54     10.89 o 
   0   1  10        8.58       34.11     11.31 o 
   1   1  10        5.69       30.79      8.96 o 
   2   1  10        0.04        9.55      8.55 o 
   3   1  10       11.27       28.40      5.96 o 
   4   1  10        0.11        6.42      9.24 o 
   5   1  10        1.48       20.39      9.95 o 
   6   1  10        0.03       22.48     11.06 o 
   7   1  10        0.32        6.22     14.08 o 
   8   1  10        9.24       20.88     12.92 o 
   9   1  10       25.38       36.47     15.60 o 
  10   1  10       19.90       40.01     15.28 o 
  11   1  10        4.47       11.95     14.77 o 
  12   1  10        0.02       20.82     15.18 o 
  13   1  10        0.25       33.79     18.92 o 
  14   1  10        0.34       13.45     17.50 o 
  15   1  10        0.60        0.00     15.31 o 
 -19   2  10        2.78        5.59      7.09 o 
 -18   2  10        3.22       25.79     12.47 o 
 -17   2  10       34.81       30.24      7.96 o 
 -16   2  10       49.93       55.45      9.10 o 
 -15   2  10       10.93       23.21      7.02 o 
 -14   2  10        5.30        0.00      7.75 o 
 -13   2  10        8.21       14.94      6.57 o 
 -12   2  10        4.94        9.58      6.70 o 
 -11   2  10       52.79       53.28     13.50 o 
 -10   2  10       11.54       15.00     12.01 o 
  -9   2  10        1.03        5.44      5.92 o 
  -8   2  10       18.53       19.07      7.33 o 
  -7   2  10       32.26       40.64      8.53 o 
  -6   2  10       32.29       34.43     12.09 o 
  -5   2  10       16.83       21.53      6.47 o 
  -4   2  10        0.74        0.00      8.44 o 
  -3   2  10        3.70        4.28      7.01 o 
  -2   2  10        5.19       15.19      7.72 o 
  -1   2  10        2.40        7.15     13.03 o 
   0   2  10        3.16        6.69      7.19 o 
   1   2  10        3.69        2.16      8.49 o 
   2   2  10        8.39       21.56      5.58 o 
   3   2  10       31.39       45.13     16.00 o 
   4   2  10       85.13      104.73     18.03 o 
   5   2  10      110.43      116.03     11.39 o 
   6   2  10       59.39       72.72     14.13 o 
   7   2  10       13.57       62.80     15.56 o 
   8   2  10        2.34        4.47     11.64 o 
   9   2  10        0.42       26.11     17.68 o 
  10   2  10        0.00       28.07     10.98 o 
  11   2  10        0.09       14.78     14.18 o 
  12   2  10        1.39       23.76     16.15 o 
  13   2  10        1.13       47.01     17.51 o 
  14   2  10        0.05       55.64     16.39 o 
 -17   3  10        5.48       13.84      6.92 o 
 -16   3  10        9.52       25.02      7.67 o 
 -15   3  10       11.88        1.10     10.61 o 
 -14   3  10        3.89       19.94     11.38 o 
 -13   3  10        2.22       17.64      6.77 o 
 -12   3  10       11.49       15.63      8.97 o 
 -11   3  10        2.83       10.40      9.24 o 
 -10   3  10        2.16        8.28      6.15 o 
  -9   3  10        0.05        6.25      7.90 o 
  -8   3  10        0.29       20.42     13.09 o 
  -7   3  10        2.43        8.65      6.99 o 
  -6   3  10        8.69        0.00     12.57 o 
  -5   3  10       14.66       13.92      6.45 o 
  -4   3  10        4.67        8.23      5.49 o 
  -3   3  10        0.92        0.00      6.16 o 
  -2   3  10        5.97        9.81      7.33 o 
  -1   3  10        3.13        7.81      5.41 o 
   0   3  10        1.05        7.49      9.65 o 
   1   3  10        6.54       19.71     14.86 o 
   2   3  10        3.84       14.78     17.70 o 
   3   3  10        1.50       21.86     19.75 o 
   4   3  10       73.43      100.36     15.58 o 
   5   3  10       88.54       79.82     15.93 o 
   6   3  10       37.88       38.59      9.87 o 
   7   3  10       12.48       44.69     15.02 o 
   8   3  10        6.96       15.44     11.00 o 
   9   3  10        7.61       17.53     10.58 o 
  10   3  10       10.49       23.43     10.33 o 
  11   3  10        9.19        7.73     19.88 o 
  12   3  10        3.65        0.00     10.10 o 
 -15   4  10        0.02        0.00      7.94 o 
 -14   4  10        0.03        9.02      6.03 o 
 -13   4  10        5.02       18.16      8.50 o 
 -12   4  10        8.00       11.38      7.57 o 
 -11   4  10        0.66        0.00      5.61 o 
 -10   4  10        0.35        5.36      7.48 o 
  -9   4  10        7.05       14.16     11.08 o 
  -8   4  10       14.46       10.46      6.92 o 
  -7   4  10       11.49        3.39      6.55 o 
  -6   4  10        1.72        0.00     15.48 o 
  -5   4  10        0.04        2.64     14.23 o 
  -4   4  10        0.06        0.00     13.98 o 
  -3   4  10        2.03        0.00     15.10 o 
  -2   4  10        2.89        2.85     10.82 o 
  -1   4  10        1.66        4.94      6.30 o 
   0   4  10        1.86        1.38      5.27 o 
   1   4  10        2.19        0.00      5.51 o 
   2   4  10        7.76       24.07      9.59 o 
   3   4  10        6.75       23.49     12.53 o 
   4   4  10       10.47       23.03      9.09 o 
   5   4  10       17.32       35.14     10.42 o 
   6   4  10        0.57        8.04      7.26 o 
   7   4  10        9.77       26.51     10.69 o 
   8   4  10       14.69       33.07     19.84 o 
   9   4  10        5.02       11.06     13.34 o 
  10   4  10        0.46        6.20     13.86 o 
 -11   5  10       15.79       18.33     10.66 o 
 -10   5  10       10.77       34.95      7.62 o 
  -9   5  10        7.03       13.54      6.62 o 
  -8   5  10        7.19       17.11      6.43 o 
  -7   5  10        0.21        0.00     11.33 o 
  -6   5  10        4.30        0.10      7.09 o 
  -5   5  10        6.93       16.48      7.64 o 
  -4   5  10        2.48        0.00      6.33 o 
  -3   5  10        0.07        0.00     14.57 o 
  -2   5  10        0.05        3.77      6.02 o 
  -1   5  10        0.06        3.50      5.67 o 
   0   5  10        1.69       28.13     10.36 o 
   1   5  10        0.02       18.64     21.77 o 
   2   5  10       13.31       24.65     14.48 o 
   3   5  10       79.67      104.61     16.78 o 
   4   5  10       75.49       81.98     21.25 o 
   5   5  10       31.93       56.51     14.77 o 
   6   5  10        2.78       19.38     17.87 o 
   7   5  10        1.39       14.17      8.25 o 
 -14   1  11        9.10        4.34      7.67 o 
 -13   1  11        5.62       13.46      8.71 o 
 -12   1  11        0.00       10.90      6.72 o 
 -11   1  11        1.91       11.47      7.14 o 
 -10   1  11        3.15        1.39      9.45 o 
  -9   1  11        6.72        0.00      4.95 o 
  -8   1  11       10.53       27.66     21.07 o 
  -7   1  11        0.29        0.16      7.37 o 
  -6   1  11        8.79       22.85      7.64 o 
  -5   1  11       13.45       20.70     10.15 o 
  -4   1  11        2.16       17.62     13.44 o 
  -3   1  11        1.50        0.00      6.60 o 
  -2   1  11        5.94       16.21      8.69 o 
  -1   1  11        6.12       14.52      7.28 o 
   0   1  11        4.36        0.00     10.25 o 
   1   1  11        0.77        7.81      9.08 o 
   2   1  11        0.09       18.63     11.72 o 
   3   1  11        3.96        0.00     20.96 o 
   4   1  11        5.24       46.42     19.33 o 
   5   1  11        7.10       34.87     18.00 o 
   6   1  11        0.10       16.87     20.55 o 
   7   1  11        1.39       49.90     17.47 o 
   8   1  11        1.78       59.60     19.52 o 
   9   1  11       13.82       72.03     18.51 o 
 -13   2  11        0.00        0.00      8.29 o 
 -12   2  11        0.99        0.00      9.03 o 
 -11   2  11        1.76        1.00     10.19 o 
 -10   2  11        6.01        7.55      7.97 o 
  -9   2  11       29.10       38.22      9.99 o 
  -8   2  11       71.00       78.53     11.00 o 
  -7   2  11       63.58       73.61     11.51 o 
  -6   2  11       22.21       23.43      8.19 o 
  -5   2  11        3.38        5.26      6.47 o 
  -4   2  11        2.70        2.31     10.91 o 
  -3   2  11        5.14        0.00      7.39 o 
  -2   2  11        2.37        0.00      9.50 o 
  -1   2  11        0.01        0.00     14.81 o 
   0   2  11        0.78        4.23      8.08 o 
   1   2  11        2.49        5.41     11.30 o 
   2   2  11        6.87       19.54     11.90 o 
   3   2  11        4.81       21.52      8.68 o 
   4   2  11        2.12        7.49     18.97 o 
   5   2  11        0.00       13.01     10.52 o 
   6   2  11        0.31       52.56     18.81 o 
   7   2  11       20.23       56.13     21.02 o 
   8   2  11       31.45       25.19     26.11 o 
 -11   3  11       15.40       24.18      7.49 o 
 -10   3  11       34.17       39.74     10.76 o 
  -9   3  11       48.45       73.23     10.08 o 
  -8   3  11       41.94       34.97      9.03 o 
  -7   3  11       12.72       18.28     14.21 o 
  -6   3  11        1.51        4.38      7.46 o 
  -5   3  11       10.34        0.81      9.02 o 
  -4   3  11        4.45        0.00      7.59 o 
  -3   3  11        0.41        0.00      7.75 o 
  -2   3  11        0.00        0.00     16.80 o 
  -1   3  11        0.20       12.13     11.01 o 
   0   3  11        0.97       10.02     17.93 o 
   1   3  11        3.76       11.30     13.48 o 
   2   3  11       25.81       22.98      9.07 o 
   3   3  11       75.97      105.79     16.60 o 
   4   3  11      116.94      136.15     20.18 o 
   5   3  11       65.79       97.62     15.36 o 
  -5   4  11        3.51        5.57      8.12 o 
  -4   4  11        2.39       11.90      7.77 o 
  -3   4  11        2.62        0.00     14.97 o 
  -2   4  11        5.65        7.61      7.75 o 
  -1   4  11        9.51       27.26     13.02 o 
   0   4  11        9.15       11.49      8.64 o 
                                                 
